# Supplementary material for: Artificial Sporulation Induction (ASI) by kinA Overexpression Affects the Proteomes and Properties of Bacillus subtilis Spores
Source: Int J Mol Sci. 2020 Jun 17;21(12):4315. doi: 10.3390/ijms21124315 (PMC7352945; doi:10.3390/ijms21124315)
Supplement: Supplementary file 1 [file ijms-21-04315-s001.zip › Table S1.xlsx]

## Sheet: Sheet1
Table S1. Proteins quantified in Bacillus subtilis spores and cells									Score (AA)	Arithmetic average of Mascot scores from three replicates
									L/H(GM)	Geometric means of 14N/15N ratios from three replicates
									*	Only quantified in one biological replication
	M+/WT+ spores			M+/M- spores			M-/WT- cell			WT+/WT- spores			M-/WT- spore
Uniprot IDs	Score(AA)	L/H(GM)	Note	Score(AA)	L/H(GM)	Note	Score(AA)	L/H(GM)	Note	Score(AA)	L/H(GM)	Note	Score(AA)	L/H(GM)	Note
C0H3Q2	519	0.825292		506.333	1.05668					316.667	0.818414		386.667	1.28035
C0H3Q6							93	0.748564
C0H3R0	39	0.538503	*										40	0.7745	*
C0H3R1	2142.33	0.642546		449.333	0.72402					1100.67	0.946754		204.667	1.03002
C0H3X3	95	0.750641								85.3333	0.986346		46.5	1.13874
C0H3X4							108	0.6971	*	31	0.827488
C0H3X7	144.667	0.753558
C0H3Y5	651.333	0.802522		777.333	0.728376					648	0.86851		535	0.927713
C0H3Y7	40	4.6729	*
C0H3Z2	51.5	0.439466		55	0.348068	*				78.3333	0.968777		57	0.650888
C0H402	719.667	1.13083		366.667	1.24009					280.333	0.712531		261	0.83124
C0H403	100.333	1.84076								73	0.3227	*	43.6667	0.718211
C0H409	63	0.773959
C0H412							61.5	1.08262
C0H432	148	0.780677		168	1.0438					242.667	0.858628		179	1.0132
C0H443	92.5	0.662302								180.5	0.951558
C0H445													71	0.957326
C0H447	79	0.544081		106.333	0.532317		29	1.762	*	151	0.845325		115.667	0.74339
C0H452							72	0.6185	*
C0H461	487	0.756975		49	0.814411					140	0.919558		76	1.04176
C0SP82							63.6667	0.843836
C0SP85	116	4.34322		62	6.41849	*	1465.67	0.422826		69	0.649	*
C0SP86							30	1.062	*
C0SP90	208.667	0.61206		201	0.653326					123.333	0.866056		175.667	1.52767
C0SP93	427	1.03832		179	0.865898		434.667	0.847241		97.6667	0.930396		89	0.979097
C0SP94	43	0.953243		36	0.896057	*	223.667	0.949937		98.5	0.954782		25	0.9834	*
C0SP95	89	0.138408	*				152	0.1514	*	84	1.056	*
C0SP99							204	0.142834
C0SPA5				33	1.46477	*
C0SPA7	19	307.22	*				107	0.7971	*
C0SPB0	461	0.580163		229	0.540317		69	0.79541		474.333	0.947831		340.667	0.889406
C0SPB1	63	0.187228		33	0.316877					76.3333	0.940847		28	1.02	*
C0SPB4							69	1.04	*				14	597.1	*
C0SPB6							79	1.16289
C0SPC3	49	0.229832	*
O05220	69	0.464037	*				64	0.7604	*	62	0.924024
O05223	145.667	0.929409
O05231	45	0.826732								27.5	0.853039
O05235	98.5	1.12311								49	0.9589	*
O05236							371	0.9135	*
O05239	1671	1.02359		1246	0.981605		672	0.720792		1147.67	0.862567		913	0.871442
O05240	299	0.908992		195.333	0.908404					133	0.868153		155	0.867962
O05241	158	0.699284		65.5	0.770803					49	0.8666	*	32	0.7715	*
O05246	914.667	0.830895		211.667	0.970729					389.667	0.85426		200	0.934457
O05248	120.333	0.432927		60.3333	0.493301		129.5	0.494875		58.3333	0.84621		125.333	1.07945
O05251	191.333	0.673983					158	1.195	*	50	1.25	*
O05252	65.5	0.34031		128	0.367452		1301.33	1.11886		35	0.972659		28	0.8571	*
O05253	33	0.413736	*
O05264													18.5	36.0226
O05265	62.3333	0.639829		54.3333	0.626131		230.333	0.844339		55.3333	0.919306
O05267	1501.67	0.791076		1178.33	0.875793					1144.67	0.868862		1182.67	0.905846
O05268	812.333	1.21717		792	0.99845		2161.33	0.855637		678	0.87109		664.333	0.86583
O05269				51	1.15062	*
O05272	205.333	0.864467		49	0.957854	*				56.5	0.88694		48	1.261
O05392	132.667	0.919042											15	0.001181	*
O05394							240.667	0.444556
O05405				48	0.746826	*				29	0.8901	*	22.5	0.902594
O05410							428.667	0.115803
O05411				122	0.036324	*	56	0.1787	*
O05494													20	21.97	*
O05495	866	1.82812		589	2.47807					243.333	0.834906		223	0.839246
O05496	116.667	0.451356					115	0.4278	*				35	10.49	*
O05503							23	0.4918	*
O05515	28	0.706714	*				21	0.5163	*				34	0.883255
O05518	25	1.10571	*				77.6667	0.968055
O05519							28	0.8981	*
O05521				107	0.657895	*				135	0.932145		44	0.776377
O05522							39	0.8461	*
O06006	27	0.8	*	47.5	0.404035		329.667	0.858243		60	0.877103		48	0.8653	*
O06010	203.667	2.22632								76	0.830529
O06011	144	1.70205		32	2.57798	*				72.5	0.902316		61.6667	0.656824
O06012	1299.33	1.72639		716	1.99725					835.333	0.810261		253	0.76062
O06475							26	0.4643	*
O06477							681.667	0.969142
O06478	77.5	2.96857					1802.33	0.953264
O06491	1361.67	0.981997		899.667	0.879438		1912.33	0.896156		1240.33	0.924365		623	0.847268
O06492	39.5	0.943065		67.6667	0.898939		218	0.878514		96.6667	0.942432		53	0.90232
O06714							74.5	0.87579					15	0.000431	*
O06719	43.3333	0.824864								39	0.837067		28.6667	0.899257
O06724				81	0.419111	*	197.333	0.620872		70	1.01019		75	0.3835	*
O06734	673.667	1.28063		467.333	1.70736					476.667	0.851814		453.333	0.698118
O06741	44	0.567966								61.5	0.92406
O06745							1759.67	0.823675
O06746	125.333	0.563765		172.333	0.630729		113.5	0.805187		118.333	0.954828		185.667	0.966155
O06747	260.667	0.732726		35	0.825764	*	46	1.174	*	30.5	0.933924
O06965										27	1.001	*
O06966							17.5	2.98473
O06967							102.667	0.811718
O06972	118.667	0.600281					55	0.679902		25	0.9954	*
O06973	190.333	0.637469					172.333	0.766179		92.5	1.00497
O06974							138.5	0.757059
O06975										47	0.8917	*
O06976	29	0.877963	*				33.3333	1.00282		54	1.056	*	59	0.8048	*
O06977	26	0.799361	*
O06979							32	0.9802	*
O06986	397.333	0.98709		209	1.35214		384	0.854695		360	0.780461		175.333	0.797249
O06987							16	0.9565	*
O06988	81.6667	0.101772
O06989				80	0.11909	*
O06994	21	0.127616	*
O06996	1374.33	0.725807		436.333	0.881234					627.333	0.769552		395	0.740514
O06997	3019.33	3.25103		1122.67	3.17086					1812.33	0.84047		543.667	0.507057
O06998	1251	1.36332		240.333	1.74707					464	0.83468		94.3333	0.826764
O07001	22	0.392465	*
O07002										34	0.854821
O07006										57.6667	0.834273
O07008	25	1.074	*	33	0.893655	*	30	0.990698		41.5	0.900456		37	0.993005
O07015							42	0.80831
O07017	28	3.4626	*
O07020							79	0.973205		37.5	0.838643
O07021							697.333	0.876118
O07079							107	0.7182	*
O07081							49	0.899916
O07513	640	0.738206		843.333	0.809709		597.333	1.5562		404.667	0.900974		816	1.04531
O07516	110.5	0.595875		79	0.520834		307	0.604229		136	0.989704		73.6667	1.18153
O07521							411.667	0.773834
O07523							82	0.956063
O07527	24	131.251	*
O07529	61.5	0.406145		72	0.438789	*	176	0.911954		98	0.985859
O07532							154	1.564	*
O07542	469.333	1.34721		320.333	1.24816		482.333	0.780333		279.667	0.792375		112.333	0.832784
O07544	116.5	6.83761		74	8.40619					69.6667	1.11777		80	0.4347	*
O07572	789.667	1.00056		321.667	1.02072					438.333	0.899872		251	0.757689
O07573							110.667	0.896611		82.3333	0.864398
O07576				42	0.462963	*	81	1.124	*				64.5	1.34775
O07581	49	0.601685	*							21	0.9028	*
O07584	74.3333	0.509126		219	0.734752		212	0.807044		45	0.984	*	173.333	1.20763
O07585							363.667	0.912494
O07587							187.667	0.860094		47	0.8013	*	107	1.607	*
O07592										40	0.867028
O07595							186	0.9807	*
O07597	92.3333	0.346274		48.3333	0.350672		571.667	0.707961		43	0.784302		32.5	0.818538
O07598							679	0.959977
O07600	134	1.10265					538.667	1.31058					49	2.116	*
O07603	166.667	0.516987		616.333	0.288102		417	0.816323		855.333	1.00233		860	0.716098
O07604							51	0.9402	*
O07605							370.667	0.795755
O07607	483.667	1.04632		2032	0.852693		195	0.782505		484.333	0.870156		1694.33	0.728773
O07608	615.333	1.2457		356.667	1.01723		160	0.709006		389.333	0.840372		196	0.637872
O07609	1135.33	1.46428		958.667	1.35069		256.667	0.721228		850.333	0.888201		676	0.642521
O07611	145.333	0.50073		89	0.649129					159.667	0.864121		86.6667	0.985137
O07615	103	0.868068		72.5	0.679654		68	1.016	*	95.6667	0.91245		63	1.042	*
O07617	51	0.751003					198.333	0.626865		40	1.048	*
O07621							1757.33	1.06901
O07622	1655.67	0.739668		1181.67	0.912545					864.667	0.862229		1134.33	1.20392
O07624										47	1.001	*
O07631	1015.67	1.16594		163	1.49181		1004	0.889189		401.333	0.840656		264.333	0.86395
O07634	1768.67	0.645718		658	0.75674					921.667	0.908404		825.667	0.994222
O07636	20	1.20977	*				502	1.243	*
O07637	20.6667	0.602814											17	0.956	*
O07638							103.667	1.03636
O07919	587.667	1.91937		230.5	2.52097					153.667	0.973136		88.3333	0.509854
O07939	42	0.107712	*	68	0.147232	*
O07942													14	0.003969	*
O07949	272	2.27346		58.6667	2.65714		33.5	0.051236		110.333	0.829259		66.3333	0.616813
O08394	781.333	0.671664		578	0.797241					570	0.900508		332.667	0.905837
O30509	888.333	0.982517		668.667	0.798783		1392	0.836869		684.333	0.86072		600	0.848848
O30601							464	0.837688
O31422	48.5	14.5256
O31423							827.333	0.391808
O31425	105.5	1.50509					279.667	0.362674		65	1.01091
O31427	121.667	2.29198					182.667	0.323516
O31428	33	3.16056	*				54	0.3238	*
O31429	208	2.80191	*	52	2.14891		690.333	0.376132
O31430	50	4.65959					79.5	0.338689		52	0.9283	*
O31437							109.5	1.10163
O31440	43	0.578035	*							79.5	0.904706
O31441	76	1.26769								53.5	1.1051
O31451	33	0.904159	*	40.5	0.454899					62.3333	1.00539		110	0.5172	*
O31455										21	0.8022	*
O31457	111	0.658328	*				234.667	1.02476
O31458							64	1.505	*
O31461							251.667	1.20389
O31469	15	0.0163212	*
O31473	331	1.51963		54.6667	0.607382					286	0.9164		214.667	1.0963
O31475							69.5	1.28218
O31484							41	0.541151
O31489	73	0.909911		75.6667	0.952834		46	0.964105		53	0.822803		70.5	1.03099
O31491	19.5	1.14808
O31498	425.333	0.898825		146.333	1.08251		133.333	0.87168		452	0.886249		201.333	0.948724
O31500							43	0.8607	*
O31501	439	0.86245		303.667	0.988452		1862.67	0.831986		442.333	0.962056		178.333	0.736712
O31502	174.333	0.996171					159	0.8821	*	35.5	0.777288		59	0.9725	*
O31503	63.5	0.873465											50	0.9395	*
O31506	19	1.93573	*
O31509	28	0.550964	*				43	0.9372	*	37	0.9989	*
O31510				121	1.04112	*
O31533	271	0.565967		121	0.660998					73.6667	0.864738		71.5	0.840548
O31534				44	1.38198	*	208	0.695619		49	1.095	*
O31535	513.667	0.866333		72	0.881834	*				159	0.781357
O31545	60	1.02766		31	27.1076	*
O31546							177	1.041	*
O31552	2297.33	0.683506		2034.33	0.827816					2034.33	0.876204		2581	0.815586
O31560				49	0.607165	*
O31562							171	0.86301
O31567	53	1.06624					1874	0.89239		164	0.981	*
O31570	128	0.539529		62.5	0.974244		708.667	0.740006					90.5	1.20633
O31571	194.333	0.907129		126	1.0831		1028	0.786965		145	0.7512	*	66	0.9074	*
O31572	211	1.45222		132.333	1.41882					302.333	0.838478		99.3333	0.818787
O31573	25	0.94518	*	25	1.20875	*							105	0.8504	*
O31576							244.5	0.970176
O31581	83	0.362295		96.5	0.283686		238	0.6714	*	264.333	1.06584		245.667	0.829674
O31585	441	1.14007		106	1.14722					280.667	0.847295		90	0.916615
O31586	172.333	0.583206		174	0.815141					316.667	0.799158		186	0.972194
O31589	440	1.18241		127	1.32521					264	0.913156		110.667	0.690868
O31593	272.333	0.836092		213.667	0.806787					213.667	0.851933		140	0.703394
O31594										38	0.346631
O31596	109.667	0.400335								68	0.741376
O31597	126	6.39795	*
O31601	293.333	0.680311		69.6667	0.958249					299	0.871164		275.333	0.961768
O31605	2823	0.842076		923	0.817488		1460.33	0.737817		1816.67	0.884332		1040.33	0.86837
O31607							37	0.7784	*
O31609	45	0.693629					49	0.8093	*	65	0.8764	*
O31610	95.3333	0.941461		80.6667	0.834768		76	0.997691		69.3333	0.898609		89.3333	0.963633
O31611							137	1.122	*
O31612	20	1.06033	*				59	0.946803		36	1.106	*
O31614	417.5	1.01282		50	1.13484					67.3333	0.849879		58.3333	0.929103
O31615	35	0.784929	*							50	0.989758
O31616							194.333	0.843074
O31617							73	1.504	*
O31618				61	6.59196	*	1937.33	1.01247
O31619							79.6667	1.16385
O31620							2231.67	0.953713
O31622	20	13.0497	*
O31625	323.667	1.60086		143.333	1.33622					271	0.918743		124.333	0.685249
O31628	37	0.867845					94.3333	0.921287		29	0.986	*
O31629	498.667	0.445208		101.667	0.297047		1444	0.82548		581.333	0.969291		136	0.713182
O31630	65.6667	0.684405		37.5	0.498935		93.3333	0.752424		55	0.878458		28	0.8334	*
O31631							1109	0.843778
O31632							1362.33	0.889726
O31633										34	0.8111	*
O31634										85	0.9016	*
O31635							22	1	*				33.3333	84.709
O31636							256.5	0.91965
O31638							106	0.950553
O31639							149	1.46576
O31642	28	1.30924	*				141	0.977208
O31646				43	0.204374	*				56	1.197	*	16	0.9944	*
O31649	880.667	1.05937		975	0.964888					886.333	0.79312		698.667	0.861274
O31657	110.333	0.813306		50	0.67981	*	25	0.7279	*	107.667	0.845725		127.333	0.922118
O31659	135.667	1.11484		282	1.08436					344.333	0.874708		279.667	0.819899
O31661							162	0.7795	*
O31662							747.333	0.873951
O31663							4833	0.901926
O31664				30	1.16063	*	154.333	1.03223
O31665							244	0.844151
O31666							634.667	0.907207
O31667							65	0.9403	*
O31668							120.333	0.979018
O31669	20	1.96078	*				1793.33	0.983943
O31672	45	0.560555					40	1.693	*	59	0.844206		43	1.5383
O31673				204	1.20322	*	98	0.7218	*	68	0.9867	*
O31681	706	0.759209		153	0.734152					247	0.841752		276	0.859615
O31684	117.5	1.07299		63	1.01204	*	211.333	0.780955		105.667	0.8557		53	0.884309
O31687				47.5	0.999857								19	1.14	*
O31689	91	0.815785		59.6667	0.74375		394	0.824824		78.5	0.870097		95	0.8609	*
O31697							23	0.8936	*
O31699	82.5	0.539403					49	0.633499		71	0.8573	*	167	0.8381	*
O31707	15	0.1523	*
O31709	51	1.86663					675	0.911065		35.5	0.794274
O31710							811	0.809154		24	1.027	*	33	0.3889	*
O31711	51	1.35367					89.6667	0.818037					45	0.8781	*
O31712							136.333	0.871158
O31714	74	0.402983		86	0.647249	*				181	0.953512		84.5	1.0983
O31716	488	1.07451		245	0.910738		931	0.994663		590.333	0.904392		316	0.803535
O31717							136	0.9442	*	35	0.7712	*
O31718	172.333	0.849437		105	0.860033		145	0.795845		125.333	0.848748		114.667	0.946786
O31719	38.3333	10.718
O31723							228.667	1.01141
O31724	46	0.766871	*	69	1.90621	*	425.667	1.1016		45	0.6732	*
O31725										47	0.6982	*	80	0.5541	*
O31726				71	0.719424	*
O31727							165	0.9858	*
O31728							190.5	1.14854
O31729	76	0.590339
O31738							46	0.4953	*
O31740	109.333	0.988387		148.667	0.939127		98.6667	0.883838		104.667	0.863318		137	0.795047
O31741	129.667	0.579148					187	0.900043
O31742	123	1.15961		339.667	0.995491		161	0.955665		411.667	0.868302		296.333	0.831072
O31743	94.5	0.620658								125.667	1.09295		84.5	0.996613
O31749	174	0.768325		154.667	0.787902		108	0.963655		204.667	0.91968		167	0.969812
O31751	226	1.31538		47	1.18492		166.333	0.829447		66.3333	0.877593
O31753	205.333	0.770597		56.5	0.876278		196.667	0.874654		58	0.811683		80.5	1.00999
O31754	562.333	1.52401		24	1.32732	*	161.5	0.912008		75.5	0.886786
O31755	1205.67	0.937919		374.333	0.987881		859.333	0.923391		368.667	0.917663		329.667	0.867352
O31760	417.667	0.931673		325	0.902715		773	1.01872		236.667	0.965039		350	0.920658
O31761	42	0.310655	*
O31762	102.333	0.455623		232	0.661538					83.3333	0.911896		108.5	0.798283
O31764	833.667	0.790988		315.667	0.83666		194.333	0.68632		379.667	0.902107		237.667	0.946835
O31766	2332	0.869584		1933.33	0.91525		423	0.710192		1864	0.89435		1158.67	0.944493
O31768	7479	0.740794		3348	0.75975					3754	0.772641		1721	0.892897
O31771	218	0.561256		303	0.625643		250.667	0.832368		221.333	1.0318		260.667	1.13901
O31773													23	0.7857	*
O31774	221.333	0.572188		231.333	0.622785		896.333	0.821688		307.333	0.919418		191.333	0.93664
O31775	26	0.947867	*				98.6667	0.961729		40	0.7886	*
O31777				82	0.17762	*							83	0.7591	*
O31778							88.6667	0.838771
O31779							73	0.6163	*
O31782				43	0.68306	*				38	0.8846	*
O31784							154	0.3753	*
O31786	1284.33	0.912615		1713.67	1.12696					1439.67	0.904819		1120.67	0.921756
O31787							72	2.88	*
O31788	66	1.19821								173	1.233	*
O31790				112	0.670194					26	1.2264
O31793										33	0.8164	*
O31796	528.667	0.690205		396.333	0.676717		534.333	0.5437		384	0.869531		304	0.981191
O31801	456.667	0.968204					251.333	0.928821		86	0.785789
O31802	2579.33	4.35404		2989	5.61092					2917	1.06846		1121.33	0.60885
O31803	17	0.634518	*	44	0.607533	*
O31806	297.667	0.803718		87.3333	1.1897		145.333	0.951048		184	0.902083		33.6667	0.917784
O31816	74.5	0.612638		35.5	0.646749					132.5	0.899938		72.5	0.73176
O31820	27	0.313578	*
O31824	551.333	0.891647		108.667	1.10983					335	0.859825		74.5	0.863332
O31827							640.333	0.705513
O31829	16	0.517063	*							20	1.035	*
O31832										42	0.870002
O31838	40.5	0.810006
O31844							57.6667	1.00872
O31847							64	1.099	*
O31850										15	0.9596	*
O31852							140.333	1.01792
O31853	56	0.553135					27	0.974	*	48	0.5005	*
O31854	38	0.640951		68	0.839836					73	0.9892	*	85.6667	0.847026
O31856							77	1.18587
O31857							43	0.8521	*
O31858	41	1.22709		85	0.731529	*	88.6667	0.845943		75	0.741343		58	0.8633	*
O31861	42.5	2.39864
O31976	33.5	11.4997		45	1.07724	*				60	0.07406	*	51	1.991	*
O31994	16	0.794913	*
O32007	879	0.506232		748	0.645917					877.667	0.866974		713.333	0.885204
O32022							200.333	0.943069
O32023							217.5	0.921548
O32028	289.333	1.02977		68.3333	1.00458		817	0.841832		300	0.878329		18	0.8721	*
O32031	95.3333	0.585799		66	0.60241	*	242	0.78229					53.3333	1.17828
O32032										30	9.286	*	36	38.36	*
O32033	25	1.35099	*	45	1.69664	*	28	0.8626	*	44	0.804136
O32034	15	5.71102	*				163.667	0.607308
O32035							58	1.158	*
O32037	142.5	1.47022					130	0.9482	*
O32038	673.333	1.02435		387	1.02874		2006	0.876839		532	0.884652		396.333	0.891107
O32039	1002.33	0.922542		431.333	0.948283		728.333	0.884218		584	0.814212		409.667	0.939794
O32040	86.5	1.4694
O32041	21	7.90514	*
O32045				49	0.766871	*				53.3333	0.826366		18	0.7813	*
O32047	508.667	0.52209		206.667	0.725667		1170.67	0.792415		355	0.985533		317.333	1.23729
O32049							195	0.9183	*
O32050	82.3333	0.71918		76.5	0.710249					171	0.843337		56.5	0.882514
O32052	195	0.683404		412.667	0.824341		739	0.904537		220	0.900766		673.667	1.04753
O32053	230	0.958418		114	1.27975	*	256.667	0.982444		85	0.876315		69	0.971318
O32054	150.667	0.850444		97.3333	1.17456		125.5	0.98749		157	0.972984		76	1.07671
O32055							39	0.690337
O32062	1406	0.910137		909	0.995928					899.667	0.823639		720.667	0.778732
O32065							42.5	0.578538		73	1.151	*
O32066	498.333	0.805767		403.667	0.875004					425.333	0.915403		289.667	1.0147
O32072	253	0.837753		46	1.11222	*	366.333	0.818561		140.667	0.858211
O32073	1035.67	0.645464		427.667	0.83763					650	0.946101		320.667	0.716306
O32075							70	0.934795		30	0.9735	*
O32076	177.667	0.531944		327	0.215085		1491.67	0.923956		555.333	1.00641		238.5	0.598891
O32078	501	0.651207		399.333	0.411088		886	0.72283		801	0.886467		471.333	0.684012
O32082							62	1.03	*
O32087	194.667	0.649405		120.333	0.697729					279	0.899344		238	0.828021
O32089	321.333	0.538675		105.667	0.643384					353.333	0.82843		108	0.745302
O32090	437.667	0.965686		100.5	1.00828		467	0.911978		145.333	0.967586		121.667	1.33242
O32091	95	0.545256	*				230.333	0.739341		117.667	0.977259
O32093	23	0.620347	*	49	0.734754	*	36	0.7754	*	24	0.79205		28	0.8138	*
O32095				30	0.740192	*				40	0.9837	*
O32099	41	0.830565	*				103	0.6865	*	64.5	0.804948		60.6667	0.658997
O32100										31	0.1656	*	35	0.147499
O32101							97	0.5662	*
O32102							140	0.875158
O32103	78	0.307882	*							94	0.912	*
O32106	1024.67	1.11089		345.333	1.44456		109	0.735114		595.333	0.855931		364.667	0.798159
O32107				43	0.44603	*				37	0.867128		49	0.9706	*
O32113	70	1.23092	*				122	0.874479		62	0.860256		47.5	0.566932
O32114							74	0.9327	*	26	0.6802	*
O32117	120	0.686691					180	0.932402
O32119	75	1.32118	*	46.6667	1.62651		197.667	1.0079		69.6667	0.905178		84.3333	0.646503
O32124	458.667	0.660392		71.5	0.898664					210.667	0.917811		145	1.12068
O32125	176	0.698918		125.5	0.749577		184	0.983345		84	0.780934		115	0.967732
O32126							289	1.08272
O32128	371	1.25222		404	1.15376					331	0.931552		150	0.734515
O32129							114	1.12149
O32130										38	1.068	*
O32151							52	0.3298	*
O32153							351.667	0.692154
O32156							69	0.39255
O32157							1019.33	0.560309
O32158	203.667	0.814938		202	0.931475					149.333	0.922018		209.333	0.776993
O32159	37	0.657462	*				111	0.9909	*				80	0.8633	*
O32160	296.333	0.740841		109.333	0.800561					267	1.07549		205	0.977574
O32161	258	0.506552		67	0.633312	*	258.667	0.905478		192	0.912863		87	1.003	*
O32162	1628.67	1.21243		366	1.16849		2715.67	1.07108		1018.67	0.89584		445	0.886963
O32163	124.333	1.44563		100.5	1.36876		107.5	2.00797		121.667	0.845135
O32164	676	1.45739		209.667	1.2036		2416.67	0.940594		430	0.805639		95.3333	0.851557
O32165	1557.67	1.33947		1398.33	1.15741		2865	0.988392		1746.67	0.899903		1092	0.817838
O32166	221.333	1.28396		185	1.27125					141.667	0.854857		119.333	0.92934
O32167	772	1.02741		393.667	1.87401		2238.33	0.844682		218.667	1.01458		295.333	1.82348
O32168							35	1.083	*
O32169	109.5	0.970474					526.333	0.916378					57.5	2.50596
O32172	101	0.662252	*	64.5	0.733763
O32173	563.667	0.501362		315.333	0.640736					605.333	0.850707		250.333	1.1044
O32174	180.667	0.881208		39	0.759884		256	0.828647		130.667	0.853323		56.5	0.709312
O32175	169	1.305		153	1.11341		136.333	0.82098		104.333	0.976052		67	0.821069
O32176				26	0.514139	*	24	1.109	*	62	0.9314	*
O32179	86	0.825688											16	0.2809	*
O32180	2384	0.703927		726.667	0.787248					1389.67	0.862009		810.333	1.08506
O32187	46.3333	0.783975		89	0.943164		108	1.119	*				22	0.9149	*
O32188							151	1.309	*
O32201	348	0.111645	*				260	0.292772		34	1.323	*	41.5	4.55033
O32204							37	1.159	*
O32210	1048.33	1.09659		538	0.908008		1558.33	0.750173		716.333	0.84329		332.667	0.718044
O32213	48	1.64204	*				1923.67	1.09127
O32214	236.333	1.04783		96.6667	1.86204		2369.67	1.19047		58	0.847688		141.333	1.49885
O32215	42	0.84317	*
O32218	460.667	0.37869		38	0.84283		764	0.479327		447.333	1.01847		119	1.11746
O32219	88.6667	0.747168		43	0.73046	*	24	1.426	*				110	0.886	*
O32221	78.6667	0.616821		81	0.672948	*	57.5	1.09139		146.667	0.785807		95.5	0.906211
O32222	71.3333	0.53177
O32223	179	1.23577		25	0.882613	*	223	0.380934		42	0.8524	*
O32224	5564	1.01177		4972	1.00622		2654	0.727551		4697.67	0.916816		4069	0.866261
O32225							19.5	0.487549
O32229	83	1.13917		49	1.69499		28	0.9047	*	49.5	0.811542		50.3333	0.895203
O32230													26	0.7655	*
O32231	2727.67	0.786663		2130.33	0.861358		257	0.800404		3079.33	0.884897		1531.33	0.921189
O32232	256	1.0423		161	1.2537		130.667	0.861182		129.667	0.911353		107	0.915302
O32233							38.5	0.752029
O32234										30	0.6972	*
O32238							22	1.087	*
O32239							86	1.154	*
O32241	193.667	0.251624					352	0.655336		559	0.9459	*
O32242	33	0.334225	*	126	0.498008	*	44	0.622149					62	1.127	*
O32243				29	1.06701	*	230.333	1.01671
O32245							155.667	0.828012
O32246							47	0.4089	*
O32247							698	1.0374
O32248	53.3333	0.440067					380	0.771374		44.5	1.024
O32253	33.5	0.606774								34	0.8625	*
O32254	57.5	0.649751								52	0.7536	*	28	82.87	*
O32259							530.333	0.909097		16	1.166	*
O32263							57	0.6553	*
O32264	212	0.809108		122	0.738528		1087.33	0.785993		251.667	0.909245		117.333	0.712574
O32269	180	0.425894	*	60	1.48987	*				67.3333	0.826055
O32286							175	0.7179	*
O32294							433.333	0.814754
O32437	95	0.696864	*				49	1.034	*
O34305	140.5	0.333521		212.333	0.420436		83.6667	0.889655		178	0.900063		361	0.990022
O34308	69.5	1.09895
O34313										27	0.3034	*
O34314	57	0.227428	*
O34318	44.5	0.637768		82.6667	0.731575		92.3333	0.74035		54.6667	0.950463		149.5	0.877831
O34320										24	0.6891	*
O34327							88	1.118	*
O34328	71.3333	0.781273		97	0.890242		169	0.983448		169.333	0.854817		83.6667	0.90186
O34334	205.333	0.740381		72.5	0.544745		819	0.594023		190.333	0.809146		75.3333	0.895861
O34340	1184.67	0.783793		248.333	0.69477		2556	0.982586		569.333	0.922772		287	0.971756
O34341							91	1.019	*
O34344							101	0.725506		67.5	1.13648
O34347							2360.67	1.04674
O34348							649	0.809827		120	0.9952	*	36	1.66	*
O34355	86	0.548862		53	0.626438					101.667	0.863806		116.5	0.976321
O34357	214.667	0.717054		131	0.864912		194.5	0.898843		164	0.83445		136	0.953258
O34358							209	1.062	*
O34362							41	1.16897
O34365	162	0.746393		61	0.648929	*	129.333	0.913058		64.3333	1.03397		93	2.039	*
O34377							73	0.892687
O34384							784.333	0.750688
O34389	5593.67	1.19941		1220.33	1.20823		18	8785	*	2482	0.884645		794	0.979349
O34392							44.3333	0.942693
O34394	58	0.842937					119.5	0.85954		125	0.8224	*	36	0.8226	*
O34399	22	37.4813	*				440.333	1.10624
O34402				28	0.892857	*							49	0.893619
O34405	203	1.04567		203.667	1.05937					254.333	0.920675		119.333	0.855111
O34409	448.667	1.03089		281	0.999322					312.667	0.843986		192.667	0.998325
O34413	123	5.44019		31.5	4.13145
O34418	36	0.922509	*							68	0.9161	*	24	0.9949	*
O34421										35	0.8839	*
O34423	1231.33	5.46938		536.333	3.15031					410.667	0.806323		181.333	0.512772
O34424							39	0.8668	*
O34426							23	1.343	*				21	0.990533
O34427	24	1.01307	*
O34431	1812.33	0.734625		757.333	1.0357					1374.33	0.879562		873.667	0.902089
O34433	65	0.0363372	*
O34434							101.333	1.17366
O34441	23	1.07573	*				68	0.8576	*
O34442	27	0.792393	*				152.667	0.795876
O34443	178	1.2543		168.667	1.47392		353	0.731254		197.333	0.939719		79	0.790369
O34445	32.6667	0.538411		31.6667	0.744256		21	0.662	*	63.6667	0.979326		33.6667	0.80562
O34446	19	28.3206	*
O34450	217.333	0.69415		76	0.821693	*	147.5	0.789258		153.333	0.912227		145	0.86539
O34452	73	1.31944	*							136	0.8993	*
O34454	127.333	0.759967		78.6667	0.808512		130.333	0.878388		98	0.871289		65	0.84115
O34459	47.6667	0.498502					251	0.811872
O34460													19	0.9015	*
O34468							45	1.314	*
O34469							42.5	0.80644		55	0.8751	*
O34470	144	1.12499	*	57	0.666223	*	112	0.655453		208	1.016	*	41	1.076	*
O34471	55.5	0.733934											25	1.138	*
O34475	525.333	1.23745		343.667	1.32442		110	0.929468		402	0.834633		205	0.842864
O34476							102	1.002	*
O34478							113	0.9754	*
O34483	125.5	0.951852					119.333	0.860741
O34484	181.333	0.74146		204.667	0.793346		227.333	0.999284		148.667	0.896202		195.333	1.01425
O34496	25	0.587889	*							60	0.867195		57	1.526	*
O34499	657.667	0.809637		640.333	0.579674		2082.33	0.84565		840.333	0.926124		468.667	0.802075
O34503	101	1.06646		100	0.769681					93.3333	0.912107		68.6667	0.766775
O34504													15.5	0.000315
O34505	112.5	0.812441								41	0.77585
O34507	74.3333	0.982228		31.5	0.874215		57	0.968751		75.6667	0.948814		28	0.1833	*
O34508	81.6667	0.359264		85	0.21771					131	0.786984
O34512							133.5	0.851602
O34514	16	0.0246063	*
O34520							217.667	0.756694					75	1.036	*
O34521	90.5	0.698201		61.3333	0.272651		23	0.9349	*	126	0.775498		59	0.433545
O34525	416.333	0.83325		83	0.665621		647.333	0.885027		129.667	0.877317		92.6667	0.889981
O34526	606.667	1.03925		297.333	0.982687		1181.67	1.0244		286.333	0.870275		184.333	0.898065
O34527	455.667	0.709646		159	0.932893		333.333	0.897867		164	0.965375		99.6667	1.08149
O34529	514.667	0.930117		356	1.20933		576	0.768464		293.333	0.943206		272.667	1.06029
O34530	41.5	1.04552		39	1.29366	*				40	0.954632
O34538							1040	0.515137
O34539							25	0.8593	*
O34553	153.333	0.682737		65.5	0.687553		89.3333	0.89781		58.6667	0.844689		65.3333	1.09271
O34557	129.667	1.22418		131	1.13572	*	244.667	0.805143		410	0.8878	*	114.5	0.9952
O34563	276.333	0.349006		80.3333	0.177492					183	0.911484		64	0.897912
O34564	672.667	0.640803		544.333	0.678977		289.333	0.518383		666	0.893324		282.667	1.03778
O34565							299	0.752419
O34570	168	0.427357								128	0.839124
O34572							63	0.905635
O34577	19	4.38404	*				881	0.787378
O34579	974.333	0.326231		361.667	0.380902					550.667	0.796302		562.333	0.915704
O34580							23	0.75552
O34585	564.667	0.575779		1672.67	0.769813					1217	0.908392		1336.33	0.971597
O34586	52	0.913439								44	0.801514
O34588	386	0.619719		86	0.730525		102	0.9873		399	0.850543		244	1.09766
O34589							241.667	0.700871
O34591													14	455.1	*
O34592				38	0.315358	*	242	0.743466		70.6667	0.890921		55	0.6284	*
O34593							22	0.8019	*
O34594	76	0.456788		99.3333	0.739221					81.5	0.949856		73.6667	1.39241
O34596				107	0.410846	*
O34598										23	0.8644	*
O34599	168	0.96224		152.5	0.877734		191	1.123	*	209.667	0.958563		66	0.8797	*
O34600	109.333	0.664697					287.333	0.968992		140.333	0.850771		71	0.912395
O34607							43.5	0.549157
O34616							181.333	0.829302
O34617							32	0.8475	*
O34623	19	0.690608	*
O34628	361	0.507203		201.333	0.450518		1325	0.85522		698.333	0.956661		445	0.648948
O34629	276.667	1.07648		30	1.10988	*	151	0.844878		131.667	0.94562		24	0.8902	*
O34632							273	0.8706	*
O34633							1986	0.826386
O34634	83.5	1.22236		25	0.667111	*	54	0.795	*	38	0.9295	*
O34635							98.5	1.10594
O34640							61	1.026	*
O34641	30.5	0.888962					164	0.875648
O34645	267.667	0.451816		60	0.43834					377.667	0.825164		128	0.8295	*
O34651							365	0.799602					79	1.944	*
O34654	1183	1.09569		815.667	1.03994					1026.33	0.630315		455	0.643667
O34656	1838.67	1.2356		478	1.16049					1436	0.824183		509.333	0.919955
O34659	179	0.934579	*	45.5	0.644599					79.3333	0.925868		55.6667	0.856756
O34660	41	0.35461	*	36	0.176803	*	587	0.209069		105	0.760005		70	0.5382	*
O34661	28.6667	0.836086		31	0.843649					30.6667	0.994143		32.6667	0.830997
O34666	44.3333	0.607278		41	0.534166		55	0.825726		190.667	0.872183		47	1.081	*
O34667	357.333	0.580977		198	0.556436		1144.67	0.680084		203.667	0.689521		369	0.8273	*
O34676							20	0.4144	*
O34677	36	0.189789	*				32	0.9049	*	74	0.601	*
O34682	2802.33	0.552583		182.333	0.668113					3867.67	0.965667		560.333	1.14664
O34683	119	0.450622					365	0.80771					38	1.682	*
O34687	87.3333	1.08493					59.5	1.06895		48	0.9533	*
O34689	638	0.924053		442.667	0.973296		152.667	0.774082		363.667	0.810858		298.667	0.952045
O34693				83	0.710227	*	34	1.036	*	23	0.8366	*
O34697	66	0.123997								26	2.6	*	77	4.2527
O34703							574.333	0.949041
O34704							346	0.983233
O34705	89.6667	0.568418		23	0.611621	*				28	0.767402		88	1.025	*
O34717	29	0.100583	*							75.3333	1.03233
O34722	197	17.059	*	74	1.92419	*	4491.33	0.732366
O34725							221.333	0.438416		28	0.9803	*
O34726	59	0.633714	*										19	4.722	*
O34727	44.3333	1.20685					448.667	0.728504		18	0.9105	*
O34737							150	1.24052
O34741	40	0.111643											63	10.0416
O34742							149	1.64	*
O34743	113.333	0.267742		59	0.248201	*	320	0.648183		410	0.970593		102.667	1.19815
O34745							274.667	0.973578
O34746	408.333	0.848085		90	0.842652		764	0.97867		250.333	0.99364		163.5	1.17013
O34750	264.667	1.06055								54	1.23568
O34751	247.333	0.61157		341.333	0.584089		566.667	0.848989		389.333	0.84286		230.667	0.930845
O34752										62	0.897354		106	0.9659	*
O34759	33	1.46526		65.6667	0.871294		80	1.00852		47	0.9671	*	59.6667	1.16242
O34762				51	1.43349	*	57.6667	0.820899		62	0.9721	*
O34764							2449.67	0.903574
O34765													35	1.005	*
O34767	1183.67	1.15927		615.333	0.940625					711.667	0.88458		403.667	1.00931
O34768							116.333	0.843461
O34774							289.333	1.03848
O34779	97.5	0.912221		107.333	0.969006					106.667	0.92122		66.3333	0.840221
O34782	53	1.10582		193.667	0.767483					204.333	0.955951		103.5	0.656088
O34783	1966.67	0.641156		1881.67	0.788017					2247.67	0.888763		647	0.999491
O34784	40	0.345662	*
O34788	526.333	0.356919		330.333	0.496367		2605	0.765511		330	1.27443		360.667	1.8377
O34789							1183	1.16507
O34790													80	0.9701	*
O34796							113	1.538	*
O34798							40	0.4281	*
O34805	85	0.449619		39	0.557103	*				88	0.898154		100	0.9556	*
O34806	962.667	0.662135		783.667	0.8317					1086.33	0.869139		1103.67	0.964365
O34809							59	0.843318
O34812	233.5	0.335533		419	0.334153		121	0.572376		382.5	0.955534		321	0.755996
O34814	45	0.483092	*				97	0.869264
O34815							56	0.955688
O34816	108.333	0.619261		167.333	0.944145					95.6667	0.881934		82.3333	1.03771
O34817										23	0.8623	*
O34823				36	0.677966	*
O34824	510.333	0.835893		342.333	0.889037		342	0.925932		565	0.848961		298.667	0.930142
O34827	37	1.0755	*				89.5	0.864312
O34828	127.667	0.804724		79.3333	0.854388		23	1.044	*	53.6667	0.931905		25	0.8949	*
O34833							1179.67	0.953985
O34840	41	0.597729	*	58	0.549869					64	0.939838
O34841							217.667	1.20272
O34842	374	1.03382		161.667	0.955398		239.333	0.843186		210.667	0.706267		78	0.884001
O34844	85	0.467071	*	50	0.707714	*
O34847	182	0.958155		176.333	0.842634		372	0.939713		234	0.876588		199.667	0.882857
O34851	142	0.541177								60.3333	0.808225
O34855	94.5	1.19937
O34857							203	0.6434	*
O34858							836.667	1.05159
O34859	425.667	0.697735		199.667	0.815663					330.667	0.911159		145	1.11078
O34860	51.5	0.663829					61.6667	0.851227		78	1.083	*
O34861							62.5	0.967139
O34862	85	0.641437	*							42	0.939078
O34863	214	0.639305		91	0.715803		172.333	0.946951		92.3333	0.854498		48	0.8968	*
O34864							27	0.928822
O34866							24	0.7059	*
O34872	98.3333	0.638716		28	0.584112	*	151.667	0.733827		90.3333	0.876885		79.5	0.891824
O34874	22	0.473485	*
O34876							119.5	0.943317
O34885							99	0.931921
O34886	55	0.584454	*
O34889							264.333	0.759724
O34891													81	0.5677	*
O34894							385.667	0.729941
O34908	29	2.55558	*
O34909	93	0.0814009					55.6667	0.215262					43	1.525	*
O34911	105	0.352485	*				69	0.7978	*
O34912	149.5	0.628735					354.667	0.914768		68.6667	1.27869		72.5	1.73853
O34916	150.667	0.752756		63	0.851861		351.667	0.89152		66	0.918348
O34917	61	0.70373	*							51.3333	0.984792
O34924	338.333	0.912113		150.5	1.10629		583	0.866674		44.5	0.916537		53.6667	0.63913
O34925	431	0.902576		228	1.12331		250.667	0.650857		217.333	0.914965		62	0.834874
O34928	128	0.454578		75	0.494966					111.667	0.753628		80.5	0.990341
O34930							307.667	0.964332
O34932	44	1.12803	*	91	1.03388		77	1.246	*	52.6667	0.985771		47	0.8423	*
O34934	213	0.391001		133.333	0.330575		62.6667	0.968421		329	0.970561		183.333	0.423448
O34940	312.667	1.09519		35	1.05075	*				75.3333	0.874604		79.5	1.09308
O34943	143	0.588414		98.3333	0.688069		122.667	0.821232		86	0.867971		50.3333	0.902464
O34944	257.667	0.605664		500	0.580745		492.333	0.75433		518.333	0.874687		427	0.818202
O34946	82	0.339443	*				105	0.382209
O34948	413	0.809035		182.333	1.53187		1868.33	0.930874		259.333	1.18982		258.667	2.29261
O34949							39	1.079	*
O34954	45.6667	0.898096								138	0.92	*	59.5	0.750456
O34962	993.333	1.11849		461.333	1.13979		2100.33	0.77544		545.333	0.839746		258.333	0.873881
O34966	175	0.167069					1959.67	0.200492		33	0.8474	*
O34967	349.333	0.472738		150	0.775873		850.333	0.159347		218	0.912728		180	0.985411
O34968	73	0.201369	*							71	1.008	*
O34969	90.6667	0.472198		39	0.358295	*	73	0.763733		147.333	0.873803		88.3333	0.797754
O34979							38	0.8812	*
O34981	196.667	1.22071		87.3333	0.956087		272	0.898984		117.333	0.901716		72	0.909051
O34984	104	0.184775	*							85	1.054	*
O34986	60.3333	0.630535		28	0.754717	*							31	0.8684	*
O34987							44	1.225	*
O34990	65.5	0.819954					134.333	0.97236
O34992							1226.33	1.00422
O34996	644.333	0.736158		254.667	0.897735		121.333	0.781605		473	0.902186		191	1.03194
O35000										45	0.879863
O35002	31	1.44196	*
O35004							53	1.05	*
O35005							155.667	1.02113
O35006	94	0.474301					382.333	0.808356		54	1.0828		64.5	1.01979
O35007							499.333	0.94918
O35010	25.5	0.34053		28.5	0.20541		31	1.611	*	41	0.887635		38.5	0.609739
O35011	359	0.92382		176.333	0.960077		281	0.859915		276	0.855274		204.667	0.917315
O35013	119	0.802568	*							26	0.9728	*
O35014							37.5	0.904817
O35016	129.667	1.087								119	0.93932
O35019	237	0.867657					496.667	1.10278
O35020				29	0.788644	*	162	1.13	*	138	0.8688	*
O35022	149	1.90481		64	1.69119	*	1004.67	1.06259					61.5	1.1035
O35023	652.333	0.903762		311.333	1.00573					551.333	0.818407		329.667	0.662797
O35025							177	1.0629
O35028	32	0.493583	*
O35033				67	0.706292		57	0.815405					55	0.6148	*
O35041	91.3333	0.815901					69	0.9413	*	31	0.844	*
O54408	68.3333	0.539274		30	0.723066	*	188.333	0.708718		69.3333	0.832391		20	0.9635	*
P00004										161	36.94	*
P00497							1016.33	1.34925
P02394	632.333	1.02815		1412.67	1.09365		2097.67	0.983744		878.667	0.791686		792.333	0.797249
P02968	34	3.97298	*	183	4.35925		3796.33	1.12622		83.5	0.526724		709	0.243	*
P04189							19	0.4725	*
P04831	36530	0.337123		19679.3	0.441323					27121.7	0.910292		18572	0.717192
P04832	25872	0.908043		10303.7	0.810668					20812	0.855993		6943.67	0.656761
P04833	1873	0.780697		2200	0.912495					1638.33	0.82911		1722.67	0.700299
P04948							528	1.03438
P04969	281	1.12329		333	1.11061		374.333	1.0257		354	0.819386		504.333	0.927068
P04990	88	2.72245		52	2.73823	*	2888	0.988441
P05645							3059	0.938912
P05648							417.667	0.920343		59.5	0.942831
P05649	17	0.754148	*	49	0.45765		188	0.849058		74.5	0.919869		51.5	0.666332
P05650	119.333	0.597461											103	0.8679	*
P05651													15	0.06073	*
P05652	159	0.513101		72	0.603166		312.667	0.962485		149	0.9551	*	177	0.905951
P05653	440	0.686656		168.333	0.749484		667.333	0.879432		271.667	0.858958		170	0.966087
P05654							292.333	0.806708
P05657	81.6667	0.965455		57	1.01983		155.333	1.11283		86.3333	0.78728		63	0.890058
P06224	820.667	0.826228		208.667	0.891274		646	0.689753		593.333	0.815657		100.667	0.857524
P06533	44	0.628991		62.5	0.510516		54	1.164	*	70	0.973668		36	0.8066	*
P06534							372.667	0.594498
P06535							71.6667	1.06895
P06567							116.667	0.717094
P06574	29	1.08378	*				242	0.648	*
P06628	81	1.11291					618	0.526343		57	0.832236		35	0.5364	*
P06629				43	0.430478	*
P07343	1220	0.773263		363	0.682298		3184	0.850069		612.333	0.921551		558.333	0.888169
P07373	92	0.97561	*
P07784	2763.33	0.465221		3270.33	0.55445					2874	0.941121		2046.33	0.766434
P07788	6874	0.874085		5442	0.933877		60	1.086	*	7290	0.818759		4168.33	0.629156
P07789	8890.67	1.05048		4322	0.872872					7859.33	0.778827		4199	0.69728
P07790	2490	1.4697		1654.67	2.84516					2008	1.01304		1490.33	1.01538
P07860	66	0.414594	*
P07868				25	0.648088	*
P07870	101	0.573066	*							34	0.927	*
P08064							83.3333	0.968
P08065	41	0.145823					1790.67	0.885301		156.333	0.843426
P08066							528.667	0.87324		166	0.66	*
P08164	319	0.805617		337.667	0.738188		523.667	0.923006		395.667	0.973397		202	0.914778
P08495							1442.33	1.08426
P08750	450.333	0.620951		158.667	0.735299		828.333	0.876305		307	0.946289		128	1.07529
P08821	2417.33	0.742414		1443.67	0.858		1819	0.81616		1467.67	0.878106		1636.67	0.951602
P08838	1603.33	0.817994		937.333	0.858374		2321	0.991633		1017.33	0.94609		817.333	0.969724
P08874	48	0.262467	*				268	0.996		40	0.9164	*
P08877	510	0.818796		403	1.14443	*	725.333	1.27817		372	0.919806		152	0.872864
P09122	90	1.32398	*				100.5	1.03005
P09124	7746.67	0.863747		2725.67	0.943031		17694.3	0.77324		2445.33	0.846188		2579.33	0.830428
P09339	59.6667	0.888111		91.5	0.161705		6239	1.02283		99	0.887364		128.667	0.748653
P0CI73	151.5	0.563913					607	0.871348		31.5	0.975167		61	0.9052	*
P0CI74	375.667	0.677612		262.667	0.756441		345.667	0.790795		321	0.845346		313.333	0.950657
P0CI76							26.5	0.611743
P0CI77							75	1.405	*
P0CI78	132	0.978808		84	1.17474		138	0.919853		34	0.835499		18.3333	0.776898
P10725	388.667	1.34285		125.5	1.80082		39	0.8324	*	343	0.894862		67	0.877761
P10726	25	0.036245	*
P10727	37	1.56986	*	71.3333	1.41549		34	0.3541	*	61.6667	0.972597		75	0.95059
P10728	110	0.613765		25	1.06689	*	128	0.4074	*	179	0.896763		18	0.8675	*
P11045							24	0.7308	*
P11065							195	0.928	*
P11469	23	0.356506	*				25	1.133	*
P11470	61	7.55236		49	6.51814					81.3333	0.928023
P11863										24	0.8925	*
P11998	525.333	0.70945		189.5	0.679573		415	0.8308		197.667	0.98726		154	0.867216
P12011	34	0.597729	*				62.5	0.994699
P12012				29	5.64016	*
P12013	313.667	0.80528		127	1.47995		113.5	1.0275		188.5	0.931056		127.667	1.18714
P12039							1540.67	1.21434
P12040							252	1.28493
P12041							447	1.30241
P12042							4985.33	1.24292
P12043	34	1.10926	*				1596.33	1.23005
P12044	39	0.822368	*				1135	1.19188
P12045	102.333	0.784249					540.667	1.16885		40	1.383	*	31.3333	4.86732
P12046							882.667	1.36326
P12047	500.667	0.875392		185.667	1.39792		2721	1.19989		80.3333	1.17424		166.667	1.78431
P12048	368.333	0.836545		157.333	2.51237		4938.33	1.16904		53	2.367	*	122	3.60953
P12049							1012.67	1.10703
P12254	52	2.11149	*
P12310	2628	0.653254		1547	0.829979					2013.33	0.897244		1617.67	0.88021
P12425	1175.67	1.05582		702	0.800342		4422.67	0.979386		849	0.935334		554.333	0.798513
P12464	876.667	0.874641		699	0.814888		499.333	0.954		306	0.928287		268.667	0.883057
P12669	32	0.718907	*				76.6667	1.5245
P12873	273.667	1.09387		259	1.09935		493.667	1.0381		150	0.891991		236.333	0.803226
P12874	50.3333	1.13028		90	1.1798	*	98.6667	1.00053		36.6667	0.902997		73	0.910163
P12875	177	1.09041		106	1.05047		63.3333	0.882526		108	0.87351		108.667	0.931638
P12877	1512.33	1.09973		956.333	0.961221		1990	0.965657		1272.67	0.891872		621	0.893082
P12879	859.667	1.08497		608	1.05207		1445.33	0.900954		427	0.831138		315.667	0.947561
P13242	856.333	1.44945		400	1.39964		977.667	0.891992		436.333	0.933478		266.333	0.974429
P13243	3096	0.887494		3264.33	0.836888		7246.33	0.92471		3431.67	0.878649		2803.33	0.868506
P13267							140.5	0.952123
P13484	53.5	0.863327					156	0.861541
P13485	67.3333	0.746246		30	0.739645	*	52.5	0.853203		49.5	0.837832
P13714							711.333	0.091519
P13792	217.667	0.335067					58	0.4239	*	28	1.021	*	55	1.273	*
P13799							118	0.709296		21	0.9206	*
P13800							1957.67	0.746416
P14016	7918.33	0.724482		6199.33	0.94954					8786.33	0.91435		5850.33	0.832013
P14192	47	0.632111	*				234.333	0.824414
P14193	585	0.809046		468.333	0.978122		678	0.762166		492.333	0.872296		553	0.921362
P14194	861	0.951928		1167.33	1.03501		166	0.227278		783.333	0.82073		1074	0.796145
P14204							172	1.02301
P14205							31	1.072	*	30	0.850168
P14577	731	1.07872		434.667	1.04277		573	0.770532		610.667	0.848108		359	0.796157
P14802	245.333	1.42271		95.5	1.40146		449	0.901957		91.6667	0.862589		40.5	0.891269
P14949	1889	0.878758		1282	0.855957		1281.33	0.790685		1260.67	0.857799		1305	0.909217
P14951	55.5	0.872962
P15874	736	1.15522		177	1.15438		316.333	0.977286		252.667	0.889532		110.667	1.01408
P16263	369.667	1.3034		90	1.3172		1511.67	0.854618		137.5	0.736551		39	0.787548
P16304	208.333	1.1007		83.6667	1.00142		1032.67	1.02763		132.333	0.890089		80	0.841753
P16336	77	0.73739		81	0.654578		47	0.869069		69	0.983603		100	0.8596	*
P16396							89	6.365	*
P16450	980.667	0.731551		338	0.850325		34	0.9818	*	557.333	0.834841		179.667	0.8917
P16497	16	18.4196	*	54	17.2712	*
P16524							402.333	0.913433
P16616	157.667	0.832294					121.667	0.695383		48.3333	1.00125		59	0.9806	*
P16971							1287	1.06935
P17585							38.5	0.546348
P17618				39	0.508906	*	50	0.7073	*	34.5	1.05261
P17620	35	1.17191					73.3333	0.783183		81.3333	0.806848		107	0.8994	*
P17631	81	1.61551	*	74.5	1.38721		143.333	0.967859		62	0.869	*
P17731							322	0.9145	*
P17820	5084	1.04376		3470	1.00579		6281	1.00318		2563.33	0.86581		2674.33	1.02231
P17865							1136.33	0.887914					106	0.6266	*
P17868													14	0.001311	*
P17869							72	0.6395	*
P17889	1833.33	1.00503		940.333	0.782573		2351	0.904563		1514	0.876847		712.333	0.78204
P17903	54.6667	1.04469		55.6667	1.68142		143	0.424836		33	0.772066		21	0.5968	*
P17904							430	0.475212
P17906							53	0.7452	*
P17921	117.667	1.07411		99	1.00017		811.667	0.96886		151.333	0.810844		109	1.10847
P17922	444.333	1.00583		333	1.0285		1215.67	0.944207		382	0.818017		159.333	0.89896
P18156										21	1.007	*
P18157	275	0.263032		114	0.198867		89.5	1.17235		301.333	0.925584		100.5	0.75537
P18158	77	0.758146		53.3333	0.411157					140.333	0.980336		41	0.5816	*
P18159	329	0.660492		109	0.642721		1546	0.818142		150.667	0.864532		311	0.932316
P18185							551.333	1.12045
P18186							457.333	1.03048
P18255	704	0.968399		295.333	1.13295		1153	0.827632		428.667	0.846278		216.333	0.946351
P18579	75.3333	1.09884		113	1.06676		93	1.47	*	173	0.9116	*	55	0.860342
P19079	164	1.0116		34	0.884956	*	146	2.136	*	160	0.8029	*	21	0.4455	*
P19405							21	0.6915	*	85.6667	0.935983
P19406	1028.33	0.556175		1065.33	0.481118					978.333	0.958794		856.667	1.0977
P19465	271.333	0.93572		162.667	0.893275		141	1.09896		374	0.95326		187	0.936762
P19466	110	0.655105		110	0.573016		113	0.912174		130.333	0.896584		128.333	1.15892
P19582	609.333	0.622503		370.333	1.27621		2120.67	0.916675		445.667	1.00182		425.667	0.701917
P19669	1124	0.723514		890.333	0.648812		1785.67	0.824096		1082.67	1.00121		1043	0.893605
P19670	154.333	1.21278					195.333	0.82285		64.5	0.899292		47	0.845	*
P19946	382	0.976048		134.333	1.08624		583.333	1.00842		198.667	0.869871		178.667	0.96852
P19947	264.667	0.994689		479.333	1.022		432.667	0.950275		244.333	0.827135		321.333	0.882554
P19994	75	0.673835		73.5	0.912409		229	0.916411					22	1.09	*
P20166	655.333	0.764447		390.333	1.14037		1911.33	1.00406		557	1.06411		345.333	1.48531
P20277	815	1.13021		369.667	1.32099		780	0.991443		467	0.830623		417	0.919091
P20278	29	1.02838	*				15	0.7812	*	30	0.7706	*	41	0.8871	*
P20282	227	1.1027		324.667	1.08438		354	0.978498		350.333	0.855236		208.333	0.857754
P20429	1271	0.875375		1157	0.989527		1084.67	0.908657		850.333	0.890298		1356.33	0.882919
P20458	295.667	1.26626		493.333	1.30444		442.333	0.981865		288.667	0.858143		515.333	0.826014
P20668							131.333	0.862431
P20691	42	1.58891					539	0.863447					35	2.60933
P20964	1309.67	0.72738		410.667	0.762215		550.333	1.09958		674.667	0.893032		374.333	0.969375
P21203	60	0.868273					66	1.131	*
P21341	27	1.07354	*
P21464	876.333	1.04678		861.667	1.09979		1087.33	0.95109		894	0.853282		681.667	0.837952
P21465	1456.67	1.10187		1095	1.10833		1497.67	0.902411		1095.67	0.856448		1060.67	0.827816
P21466	1739.33	1.063		1069	1.06739		2745.67	0.891456		1379	0.848978		1046.67	0.873951
P21467	2660.67	1.06683		1581.67	1.10008		3068.67	0.958474		1670	0.853456		1244	0.853619
P21468	984	1.12259		703	1.09855		1677.33	0.876884		598.667	0.822344		424.667	0.908083
P21469	667.333	1.19281		900.667	1.18216		783.333	0.97423		921.333	0.835511		775.667	0.822758
P21470	240	1.13076		174.333	1.00862		658.333	0.949973		142	0.909108		140.333	0.813896
P21471	616	1.07861		672	1.1387		1441.33	0.962792		571.333	0.827925		435.333	0.901615
P21472	111	1.1456		167	1.11111		235.667	0.893864		155	0.988733		248.667	0.85654
P21473	795	1.18161		99.3333	1.10241		2106.33	0.91081		1039.33	0.821118		257	0.798364
P21474	419.333	1.04104		266.333	1.1048		867.333	0.897625		489	0.936549		187.667	0.89578
P21475	18	1.12511	*	46	1.365	*	27	0.904774		47.6667	0.891743		55	0.834844
P21476	357.667	1.11189		286	1.16677		852.667	0.939747		664.333	0.873337		171.667	0.864343
P21477	32.6667	1.0136		108	0.98011		158	0.970704		120.667	0.82178		56.6667	0.927154
P21478							43	1.04398		34.5	0.826082
P21656	156	1.04443		61	1.104	*	166	0.85784		76	0.973759		70.5	0.34325
P21879	1735.33	0.615951		938.667	0.627237		3996	0.716249		1684	0.859668		917	0.901738
P21880	3370	0.980561		1752.33	1.10639		6179	0.810923		2251.67	0.863102		1351	1.02653
P21881	2818.33	1.08654		1335	1.1778		3558	0.804089		1578.33	0.885245		938	1.07617
P21882	5012	0.991789		1721.33	1.19798		5896.67	0.759816		3690	0.933624		1992.33	0.99459
P21883	4984.67	1.09623		6744	1.40349		8549	0.752605		4121.33	0.879701		5405.33	1.01251
P21885	52.5	0.740906								37	0.759819		46	1	*
P22250	817	0.88084		418.667	1.05211		1014.67	0.939537		529.667	0.868653		651.333	0.98809
P22322	1497.67	0.626219		827.333	0.66185					893.667	0.883409		1031.67	0.970433
P22326	690.333	0.623124		115.333	1.20116		828	0.932679		208.333	0.858849		222	1.41568
P23129	336.667	1.22173		199	1.3936		2948.33	0.944436		104	0.809658		108	0.994676
P23261	3418	1.31003		2423.67	1.35888					3020.67	0.855155		2262	0.761539
P23446							657.333	1.4117
P23447							545.667	1.18459
P23448							251	1.198	*
P23452							107.333	1.02331
P23453							261.5	1.18541
P23478							30	0.7188	*				16	0.7709	*
P23479							108.5	0.910201
P23545				40	0.602047	*
P23630	171.667	1.17557		202	1.19828		781.333	0.892077		147.667	0.797845		140.667	0.891702
P23715	68	0.475285	*	80.5	0.351496		481.667	0.935351		90	0.97981		72.3333	0.493884
P23914							16	0.000679	*
P23966	318.333	0.909518		370.333	0.911542		448.333	0.790245		416	0.910775		241	0.896446
P23970	55	0.19272
P24010	42	0.0518672	*	37	0.0668896	*	56	0.4946	*	98	1.052	*
P24011	43.5	0.0893975		47	0.0523974		63.3333	0.446842		138	0.699544		58	0.838725
P24013							64	0.2834	*
P24072							688.667	1.19675
P24073							777.333	1.13715
P24136	37	0.355272		108	0.131435		189.333	0.646334		497.667	0.729804		62.3333	0.337323
P24137	164.5	0.280253		221	0.121235		132.333	0.710445		321.667	0.65361		344	0.37965
P24138	20	0.395883	*				52	0.7222	*	110	0.807029
P24139	66.6667	0.345099		134	0.142045	*	106	0.6526	*	176	0.745804		114.333	0.4265
P24141	1654.33	0.163541		1729	0.0557946		2009.67	0.693429		4394.33	0.747436		1453.33	0.364766
P24219							63	0.8921	*
P24281	262	1.04375		128.667	0.933242		451.333	0.842679		261.667	0.834973		126	0.701071
P24327	619.667	0.623455		531.667	0.6758		612.333	0.648894		514.333	0.912828		551	0.905437
P24469							45	0.549	*	94	0.9391	*
P24809	115.667	0.162758					145.5	0.29579					57	1.01	*
P25052	61	55.7103	*				1814	0.963204
P25144	709	0.674654		221.333	0.725726		503	0.863577		471	0.998412		270.333	0.848638
P25148							23	1.57	*
P25811	110	0.932507					100.333	0.914774
P25812							114	0.861268
P25813	103.333	0.711528					49.6667	0.979615		63	0.9382	*
P25953							97	1.414	*
P25955							39	1.635	*
P25971							194	0.942353
P25972	243	0.727546		56.5	3.2313		1192.33	0.868468					69	7.36916
P25983							156	0.859405
P25993							870	0.803728
P25994							4225.33	0.942879
P25995							1309.33	0.996797
P25996							48.5	0.900491
P26212										31	1.15444
P26380	27	0.340252	*				20	0.9401	*
P26497							109.333	0.99104
P26899	195	1.5721		91.5	2.20048		26	0.776149		30	0.931738		87	0.739544
P26900										43.5	0.964713
P26901	230	0.699905		56.6667	0.376368		323.333	1.10327		240.667	1.20621		139.5	0.612481
P26902	157	0.155162		65.5	0.116041		200	1.801	*	368	0.957435		46.3333	0.867625
P26906	32.5	0.352672		87.6667	0.0742803		126.5	1.10517		107.333	0.812097		37	0.5248	*
P26907							375.333	0.074613
P26908	262.333	1.02153		215	1.04195		264	1.07466		209	0.949882		245.667	0.892649
P27206	111	0.536194					46376.3	0.750224		75	1.439	*
P27621							22	0.7029	*
P27623							108.667	0.867937
P27643							21	1.007	*
P27876	1677.67	0.99725		975.667	0.939562		2076.67	0.818233		1296	0.944502		690.333	1.48942
P28015							1319	0.677676
P28264							324.5	0.920577
P28366	740.333	0.944429		243.333	1.00272		1185.33	0.859186		360.667	0.850431		131.333	0.794134
P28367	295.667	0.761111		70	0.688492		663	0.83582		250.333	0.96939		204.667	0.98969
P28368	50	0.455373	*				577	0.306617
P28598	4167.67	1.66928		2251.33	1.28812		7848	0.892103		2247.33	0.910976		1547.67	1.10157
P28599	279.667	1.8865		307	1.3792		491	0.858497		292.667	0.85826		137.333	1.07147
P28611							298.333	0.929954
P28612							184	1.16	*
P28618	47.3333	0.254884
P28619	239.333	0.999743		161.333	0.937996		19	211.1	*	158.333	0.887558		126	0.799308
P28628	41	0.81103	*	43.5	0.539901		42	0.6207	*	80.6667	0.93785
P28819							127.333	0.909828
P28820							37	1.02375
P28822							57.5	0.298686
P28823	49.5	0.779605		64	0.642792		248	1.076	*	80.5	0.927856
P29072							1803.67	1.09076
P29141										34	6.237	*
P29252	71	1.00442	*	64	0.988142	*	196	0.9026	*	64	0.828543
P29726	719	0.934141		340.333	0.896362		1666.67	1.12578		414.667	0.833608		270	1.03235
P29727	2727.67	1.03182		1019	1.05267		2951.67	1.00371		1114	0.903858		705	1.00594
P30949	294	0.954455		148	0.961578		407.333	0.60192		175.333	0.905302		124.667	1.07211
P30950	344	0.898331		33	0.948341		171	0.669132		45.6667	0.943299		40	1.08388
P31080	41.6667	0.612213					115.667	0.992948
P31103	110	0.582411	*	134.667	0.316949		275.333	0.76912		109.667	0.805012		108	1.04294
P31112							222	0.962069
P31845	311.667	0.68957		98.6667	0.814117					165	0.830306		50.6667	0.814296
P31847	61.5	0.846548					78.6667	0.721466
P32081	486.667	1.15544		425	1.03103		2675	1.04626		307.667	0.774704		341.667	0.91721
P32395	133	0.546983		101.5	0.686188		342	0.28994		130	0.91667
P32396	561.667	0.559811		116.5	0.721914		627	0.375079		462	0.900768		55.6667	1.13285
P32397	224	0.394982					83	0.4427	*				86	1.642	*
P32399							78	0.958	*
P32436							100.5	0.717687
P32726	499.333	0.611271		257.667	0.593032		165.667	0.782665		542	0.897805		351.333	1.03377
P32727	1003.67	0.952904		312.667	0.940901		1205.67	0.912313		602.333	0.914024		406	0.982145
P32729													59	1.026	*
P32730	96.5	1.39885
P32731	169	1.11934		239.5	0.897599		81	0.862927		218	0.811155		182	0.887822
P32959	43	0.413394	*	74.3333	0.198499		211	0.767541		80	0.909936		36	0.3141	*
P32960							28	0.6039		25	0.8232	*
P33166	16832	0.874133		8272	0.83489		15891.3	0.899746		10789	0.897469		7090.33	0.893354
P33189							113	0.969536
P34956	1002.67	0.390736		43	0.482257		304	0.46183		150.333	1.04566		39.5	1.55232
P34957	938.333	0.469221		451.667	0.517702		2335.33	0.479728		339.333	0.92445		463.333	1.12665
P34958							95	0.618942
P35136	1236.67	0.836448		754	1.87073		5634	0.831689		484	1.17654		674.333	2.54242
P35137	1420	0.818152		1432	1.09278		1602	0.817199		1882.33	0.888567		1624.67	1.02687
P35149	4338.33	0.742034		4022.33	0.858755					5508	0.817577		2202.33	0.954144
P35150	692.667	0.474917		163.333	0.675261					464	0.848004		209.667	1.06255
P35159	64.3333	0.697921		27	0.899605					34.5	0.847527		46.5	0.832531
P35160	41.5	0.354052								24	0.9041	*
P35161							67.3333	0.270937		44	1.002	*
P35162	123.333	0.161853					81.5	0.35432		114.5	0.847709		44.3333	1.07963
P35163	162	0.26438		79.3333	0.672281		476	0.400435		96	0.954468		88.5	1.41922
P35164							82.5	0.424294
P35166							22	0.7277	*
P35620							110.333	1.20795
P36430	1399.33	0.815421		861.667	0.819413		2427.67	0.931734		925	0.888755		713.333	0.986493
P36838							151.333	1.20713
P36839							473	0.956241
P36843							520.333	1.08294
P36945	320.333	0.188487		98.3333	0.209114		56	1.058	*	203.667	0.813753		289.667	0.896355
P36946	598.667	0.122402		156.667	0.163486		60.3333	1.11695		369	0.83369		71.6667	1.00305
P36949				79	0.268575		134.5	1.0684		115	0.72449		70.6667	0.664177
P37104							88.5	0.897623
P37105	159	0.980916		77	0.86846		184.333	0.684573		98.6667	0.827047		198	0.7624	*
P37251							2302	1.01349
P37252							452.667	0.938701
P37253							7449	0.864583
P37437	24.5	0.713051		64.5	0.845559		200.333	0.896861		49.5	0.899278		42	0.990552
P37455	263.333	0.816745		116	0.794226		325.333	0.902161		139.667	0.898367		139	0.855604
P37464	467	0.838849		232.333	1.04184		779.667	0.806643		432	0.888087		229	0.932096
P37465	1682	0.602501		871	0.687321		1417	0.941509		1224	0.914241		836.667	1.03321
P37468	211.667	0.951895		51.6667	1.01871		65	1.137	*	48.6667	0.942405		53	0.8231	*
P37469				27	0.703235	*	134	1.412	*
P37470	83.6667	0.520532		86.3333	0.596738		184	0.9383	*	60.5	0.875182
P37472	386.667	0.720587		189.667	0.847298		335	1.01998		243	0.809106		205	0.939535
P37474	198	1.06155		94	0.967586		89	0.9098	*	205.333	0.885367		93.3333	0.946883
P37476	1730	0.908304		1510.67	0.809875		1571.67	0.832663		1675.33	0.862565		1270.33	0.836135
P37477	1070.67	0.824152		669	0.875066		1360.67	0.863319		450.333	0.930777		335.333	1.19958
P37478	266.5	0.686669		139	0.676133	*	361.667	0.978127		248.667	0.84719		33	0.897	*
P37484										34.5	0.860384
P37486							34	0.8364	*
P37487	1053.67	0.819019		604.667	0.951519		2859	0.890094		776.667	0.913519		636.667	1.16394
P37488													17	0.3638	*
P37490							87.5	0.306628
P37494	56.5	1.55441		27	1.98334	*	470.667	0.920608		17	0.8103	*
P37495	711	1.0177		353.667	1.2771					250	0.860069		169.667	0.896342
P37502										16	1.088	*
P37512	695.667	0.677762		227.333	0.761146					311.667	0.929034		148.333	1.02406
P37518	286.333	0.965472		242.667	1.08453		884.333	1.17431		354	0.880225		195.667	0.967721
P37519	26.5	10.2379					20.5	0.083843					18	0.1176	*
P37522	41	0.856164	*	42.6667	0.498033		188.667	0.841883		67.5	0.92415
P37524							124	0.9601	*
P37526	28	0.892464								38	0.9027	*
P37527	1255.67	0.867252		720.333	0.939857		2764.67	0.875791		870.333	0.924639		612	1.09722
P37528	337.333	0.994666		222	1.14905		940.333	0.891211		116.333	0.846321		243.333	0.954615
P37531	2268.67	0.668842		1316.67	0.833115					1422.67	0.888115		1001.67	0.879271
P37534				22	1.04756	*
P37535	32	3636.36	*				104.5	0.64563		55	0.845582
P37537							62.5	1.05854
P37538	96	0.336656		102.5	0.363667		51	0.757638		48.5	0.778063		47.5	1.21798
P37541							50	0.819097
P37542	26	0.816993	*				32	0.6305	*				33	0.8897	*
P37543	85	1.17702	*
P37545	305.667	0.658291		113	0.890907		171	1.174	*	109.333	0.834284		133.333	1.14478
P37548	706	2.0617		419.333	1.83127					422	0.772105		301	0.846642
P37549	1103.67	0.880091		1132.33	0.948381					826.667	0.853729		947.667	0.926925
P37550							190	1.044	*
P37551							328	0.906436					26	0.9552	*
P37552	304.333	0.638423		99.6667	0.538042		611	1.00327		23	1.164	*	110	0.8318	*
P37553	156	0.808772		64	0.888889	*				185.333	0.924482		101.5	0.651734
P37554	2060	0.694897		1881.33	0.749705					1909	0.861005		1242.67	0.874383
P37556	111.333	0.819504		93.6667	0.870262		83.3333	0.85727		163	1.0353		77.6667	0.855159
P37557	23	0.965251	*				127.667	1.0067					44.5	0.856301
P37558	303	0.725096		50.6667	0.757369					258	0.745889		59.3333	0.833871
P37560	28	0.918274	*	42.5	1.27337		45.6667	0.922614		62	0.806378		36	0.75771
P37565	221	0.728842		225	0.896698		266	1.025	*	297.667	0.891246		150.333	0.764579
P37566							49.5	0.829545
P37568	115	0.365165								106	0.742312		52	0.9575	*
P37569	189	1.3019		228	1.23668		53	1.108	*	31	1.02373		68	1.00862
P37570	84.5	1.29312		101	1.26904	*				26.5	1.17484		37.5	1.01497
P37571	3220	1.10912		2680.67	1.07047		2609	0.692815		2416	0.881922		2008.67	1.12156
P37573							177.333	1.01857		29	0.9236	*	127	1.036	*
P37580	188	0.670667		137	0.976922		344	0.887161		95	1.05716		101.333	1.11692
P37582	70	0.878735	*	58	0.838926	*	30	0.930686		67	0.93	*
P37585	111.667	2.23063		50	1.77732		70.5	1.05394		41.6667	0.813596		50	0.874522
P37599							1789	1.0895
P37807	28	1.04914		40	1.08061	*	38	1.051	*	44	0.7649	*	28	0.9542	*
P37808	995.667	0.48605		741.667	0.515666		3789	0.700801		959.667	0.930353		775	1.10019
P37809	2090	0.506167		915.667	0.508561		6185.67	0.698672		1659.67	0.949659		929	1.12996
P37810	121.333	0.710248		36	0.515929		417	0.699945		88	1.03733		53	1.09654
P37811	103	0.484562		67.3333	0.51837		408.333	0.671788		107.5	0.899322		111.333	1.1013
P37812	250.333	0.456393		301	0.496095		720.333	0.85561		225	0.810115		374.667	0.946001
P37814	251	0.521026		177.333	0.518439		577	0.653438		316.333	0.88892		202.333	1.05611
P37815	24	0.402739	*				31	0.713942		27	0.7881	*	23	1.08946
P37817	27	0.979432	*	27	0.966184	*				35.5	0.724516
P37869	6398	0.974277		3621.33	0.990525		7747.33	0.852376		3238.33	0.92061		2708.67	0.69872
P37870	4099.33	0.746545		1987.67	0.86312		3872.67	0.872629		2482	0.848672		2116	0.950118
P37871	6305.33	0.796237		2079.33	0.88543		4982	0.851189		3609.67	0.856563		2337.67	0.957659
P37872							104	1.012	*
P37873										31.5	0.775716
P37876	70	1.36967
P37877	1427	1.52308		1088	1.80044		1585.33	0.761878		867.667	0.932705		934.333	1.01173
P37887	763.667	0.692479		410.333	0.839292		1930.67	0.840512		358.333	0.768724		527.333	1.26192
P37940	69	0.652742	*	81	0.486553		91	0.458935		181.333	0.852303		158	0.528841
P37941	443.333	0.709508		261.333	0.479557		150	0.587381		553.333	0.782742		292.333	0.495594
P37942	368.333	0.759496		296	0.460627		346	0.619064		800.667	0.819781		346	0.487951
P37944										33	0.9456	*
P37945	1152.33	0.869962		700	0.908448		339	0.757663		637	0.894905		660	1.07763
P37946							389	0.856252
P37949	128.667	0.877907		51	0.932836	*	443.667	0.948868		79.6667	0.858728		127.333	0.885267
P37954	128.667	0.687229		38	0.685401	*	37	0.941606		87	0.751062		36	0.710823
P37955	182	1.05744		78	1.14342					73	0.8616	*
P37956	1067	1.2196		408	1.16938					295.333	0.971977		332.333	0.845153
P37957							103.667	0.394407
P37958							84.5	1.0195
P37959	14	0.470146	*
P37960	70	0.872238		77	0.952891		46	0.933728		110	0.923725		69	0.596267
P37967	184	0.515332		137.667	0.419948		289	0.603469		260	0.983119		83.3333	0.848712
P38021							130	0.633175					28	0.7459	*
P38032							317	1.683	*
P38049	47.3333	0.55551		132	0.637246		143	0.761927		113.667	0.83993		102.333	0.85038
P38050	87	0.518672	*	73	0.467722					89.6667	0.929135		56.5	0.986633
P38422	1550.67	0.598115		565	0.78483					1307	0.943499		452	0.921768
P38423	26	1.06735	*				24	1.118	*
P38424	265	1.09874		65	0.974659	*	66	0.8553	*	176	0.832476		86.5	0.784691
P38490	2806.33	0.647009		2297	0.745594					2107.67	0.855799		1919.67	0.792115
P38493	262.333	0.939234		333.667	1.04338		146.667	0.82213		256.667	0.871634		234	0.975515
P38494	3690.67	0.708634		3388.33	0.71429		5218.67	0.689273		4489.33	0.885389		2466.67	0.85334
P39062	42	0.0878735	*	37	0.10215		311.667	1.06164		83.6667	0.855113		51.6667	0.698408
P39066							29	0.9709	*
P39070	67.6667	0.866063		54	0.992655		57	0.8444	*	77	0.817303		99.6667	1.00131
P39071	51.6667	0.394493		71	2.83366	*	860.667	0.792023					78	6.03505
P39074	44	0.572738	*	27	0.886525	*							97.5	1.0473
P39116	19	0.225369
P39120	80	0.240788		70.5	0.204115		3128	0.967543		126.333	0.949369		27	0.8693	*
P39121	246.333	0.756221		450.667	0.815481		642	0.63942		322	0.863111		442.667	0.859243
P39122							18	0.2488	*
P39124	29	1.48456	*				16	1.056	*
P39126	1772	0.700282		1887.33	0.78859		5999.67	0.866022		2057	0.906209		2077.67	1.21801
P39127	24	0.793651	*				42	1.307	*
P39131	99	0.568828	*
P39132							62	0.8383	*
P39134										49.5	1.18758		21	0.7507	*
P39138	545.333	0.711293		181.5	0.664539					492.333	0.875921		273.667	0.762568
P39142	629	0.787047		335.333	0.71448		640.333	0.637415		575.667	0.889853		406	0.861462
P39148	655.667	0.862741		517	0.798187		3039	1.04018		582	0.917732		540	1.14296
P39149	417	0.827616		295.333	0.916227		1080	0.897133		256.333	0.874518		258.667	0.922621
P39153	52	0.82713	*	32	1.2338					29	0.936227		40	1.15372
P39155							43	1.076	*				32	0.850677
P39156	73.6667	0.528435					180	0.721205		95.6667	0.962871		71.3333	1.07374
P39158	30	0.868056	*	67	1.21007		255	1.10276		112.5	0.704054
P39209							137.5	1.41144
P39214							889	1.24365
P39215							1814.33	0.997028
P39216							945.333	1.00967
P39217							238	1.09231
P39571	99.3333	0.409191								45	0.879763		22.5	0.936824
P39575							79	0.8452	*
P39576							1324.33	0.898929
P39577	50.5	1.4861								47	0.945864		30	1.06	*
P39578							138.667	1.03272
P39579	63	0.874126	*				323	1.218	*	56.6667	0.785317
P39581							356.667	1.40339
P39586	127.333	0.552062		95	0.559845		368.333	0.865399		195.333	0.896565		111	0.706563
P39587	103.333	0.478197					25	1.085	*	57	0.9751	*
P39593	60	0.818331	*				175	0.9885	*	59.5	1.02606		118.333	0.914012
P39594	151.667	1.07104		63	0.996684
P39595							94.3333	0.774331
P39596							664.333	0.993973
P39598							74	0.8795	*
P39605	828.667	0.979234		414.667	0.970982		169	0.773597		677.333	0.968718		223.667	0.936378
P39610	380.667	0.672009		254.5	0.77218		362	0.764638		83	0.94684		174.5	0.725482
P39614	38	0.443459	*
P39617	39	0.670691	*							36	0.914	*
P39620	698.333	0.826314		1083.67	1.00765					736.333	0.858359		572.333	0.72588
P39622	216	3.27298		67	2.05804	*
P39629	77.5	1.31141		99.5	1.31546					49	0.837116		49	0.6367	*
P39630	61	1.37137	*
P39633							192.5	1.10136
P39634	212.333	0.15565		47	0.131295		106.333	0.708102		159.667	1.05602		59	1.022	*
P39639							454.667	0.749489
P39640													25	1.003	*
P39641							804.333	0.748091
P39642							125	0.8919	*
P39644	200.667	0.547875		30	0.277855	*	1620.67	0.875274		284	0.960727		77.5	0.784664
P39645	470.333	0.611878		175.667	1.12207		230	0.367407		278	0.939138		138	1.41671
P39646	1594.67	0.875084		878.667	1.03472		1361.67	0.738149		776.333	0.982705		648	0.948149
P39650										126	0.8111	*
P39666							1205	1
P39667	43.5	1.03686		107	1.31787	*	302	1.11654
P39668	417.333	0.584096		355	0.786711					663.667	0.95547		325	0.949093
P39696	81	2.99401	*							55	0.7768	*	15	0.5811	*
P39738							68	1.65775
P39740							67	1.469	*
P39751	133.333	1.12917		94	1.12931		332.667	0.843328		75	0.743899		103	0.872222
P39753							46	1.092	*
P39758							86	0.6745	*
P39760	119.333	0.503914					226.333	0.810726		142.5	0.938235
P39761	31	3.28623	*	153.667	0.675284		191.667	0.845066		63	0.857847		265	1.04924
P39762	570.667	0.661165		125	0.721346		676.333	0.7945		497.333	0.902414		70.5	1.09802
P39765	71.6667	0.58555		46.5	1.0477		363	0.863299		49.3333	0.89288		46.5	1.66706
P39766							28	0.8825	*
P39771	48	0.829876	*				347.667	1.05036		58.5	0.988895		27.5	1.12014
P39772	1531	1.02428		551	1.00937		2420	0.842268		1272	0.843856		292.667	1.02201
P39773	1608.67	0.887507		570.333	0.903226		2400	0.842324		1279.33	0.999769		608	0.976233
P39778	457	1.57973		357.333	2.11299		399.667	0.671045		315.333	0.876404		359.333	0.873617
P39779	1167	0.545478		652.333	0.650318		473	0.719671		689.667	0.918228		439.667	0.953868
P39790	169	0.788813
P39793	238	0.606223		184	0.609073		269.667	0.923748		185.667	0.884699		111.667	0.84733
P39801	1244.33	0.4973		851.667	1.36069					1312.33	1.04132		701.333	1.18281
P39802							128	1.0604
P39803										29	0.8521	*
P39804	23	0.760456	*	93	0.738007	*				87	0.8818	*
P39807							54	1.42763
P39808							46	0.760491
P39810				28	36.7107	*	70.6667	1.38281
P39812							5699.33	1.12859
P39814	115.333	1.12715		204.333	1.07147		108.667	0.726396		89	0.861565		51.6667	0.956738
P39815	95	1.36507		97	2.10926	*	275	1.026	*	64	1.051	*	57	1.11291
P39816							102.333	1.42263
P39820							24	0.6604	*
P39821	196	0.495298		197.5	0.623195		805.667	0.711605		96.3333	0.995783		96	1.08992
P39824				74	0.123625	*
P39840	71	0.691412		40.3333	0.872059		94	0.7813	*	217.667	0.904113		67	0.953487
P39841							93	0.7732	*				66	0.6177	*
P39845							402	0.563273
P39846							144	0.667901		34.5	0.458343
P39847							365.333	0.620555
P39912	473.333	3.83265		150.333	5.47247		4546.33	0.877975
P39914	342.667	0.908324		282	1.15283		74	0.6491	*	303	0.796675		160.5	1.06638
P40331	17	8.58369	*							24	0.8517	*
P40397	850	2.35008		428.667	4.09433					308	0.897259		340.667	0.518984
P40399							25	0.9915	*
P40403							41	1.17	*
P40405							40	1.271	*
P40406	30	0.235738	*							86.3333	1.33166		41.5	0.741083
P40407	56	0.40005								209.333	1.04699		85.5	0.495056
P40409							630	0.745716
P40735							48.5	1.15697
P40737	108.333	0.546411		39	0.793021	*	202.667	0.481792		123	0.92122		32.5	0.773144
P40740	145	0.293341	*				280	1.41885		59	1.07218
P40746	1244.33	1.18759		334.667	1.14868					394	0.821523		239.333	0.894396
P40761							97	0.9267	*
P40767							106	0.6369	*
P40768							73	0.255823
P40769	498	0.641264		80.6667	0.493403					103	0.923306		60.5	0.691266
P40778	408.667	0.898939		418.333	0.946195		1119.67	0.96707		255	0.907313		288.667	1.04377
P40779	87.6667	0.595735		148	0.656848		222.333	0.454576		240.667	0.935106		187	0.978916
P40780	312.667	0.87659		206.333	0.936069		1493.33	0.455959		603.667	0.844211		143.667	1.06902
P40802													16	43.08	*
P40806							79	0.692896
P40830							37	1.046	*
P40868	75.6667	0.678569
P40869	1197	0.756621		642	0.841948					1101.33	0.894827		885	0.894182
P40870	101.333	0.885457		106.333	0.93521					98	0.783386		75.3333	0.883384
P40871	31	1.30924	*				3971.33	0.846941
P40872										41	0.6242	*
P40924	4251	0.858354		2240.67	1.00459		4835.33	0.773777		3392.67	0.896727		1826	1.07779
P40948										23	0.3294	*
P42060	355.333	1.19859		134	1.09747		587	0.905747		129.333	0.793666		110.333	0.886572
P42062							108.333	0.752547
P42063							26	1.113	*
P42064							96	0.820758
P42065							29	0.7985	*
P42068				69	0.0500383					28	0.9853	*
P42084	44	0.20816	*	401.333	0.033707		26	0.1153	*	135.333	0.981498		399.667	0.649441
P42085							764.333	1.27014
P42086							56	1.30882
P42089	177.333	0.413691		171.333	0.104023					166.667	1.07933		424	6.22986
P42106							386.667	0.975298
P42108													18	1.014	*
P42113							633.333	0.874338
P42182	131.667	1.00825		94.5	1.02638		142.5	0.891859		97	0.88329		95.5	1.04281
P42199	784.667	0.795674		549.667	1.03299		97.6667	0.793036		624	0.79444		546	0.849199
P42200													43	0.7824	*
P42242				41	0.485201	*	52.6667	0.813132		54	0.8582	*
P42244							56	0.7086	*
P42249	677	1.05794		576.333	1.25949					320	0.85083		162	0.659009
P42293				24	0.00730994	*				26	7.592	*
P42297	49	0.133654	*				152	0.194967		85	1.32452		56	2.24054
P42298							69	0.5984	*
P42299							21	0.9154	*
P42305	91.3333	0.5432		70	0.660666		35	0.7455	*	63.3333	0.928826		78	0.81727
P42308	26	0.147384	*
P42318							2644.33	0.942423
P42319							1103	0.918195
P42402	363.333	0.371484		416.667	0.454643					593	0.827452		403	1.02668
P42403	91	0.441501	*	32	0.376648	*				33	1.153	*
P42405							54.6667	1.72059
P42408	1025.33	0.941618		407	1.19054					804.667	0.843361		367	0.831516
P42409							103	0.886207
P42410	28	0.407166	*				42	0.811032		39.5	0.982335
P42411										27	0.8641	*
P42412				100	0.148544	*	102	0.9077	*	60.3333	0.951241		56	0.8801	*
P42418	74	0.159617	*							47.5	0.874967		35	1.056	*
P42435							72	0.583754		15	0.8764	*
P42437							69	0.2509	*
P42919	1450	1.08825		1481.33	1.17919		2457.33	0.950596		2033	0.838146		1186	0.88043
P42920	260.333	1.06828		352	1.09392		587.667	0.967072		193	0.871095		244.667	0.862952
P42921	1243	1.19956		222.667	1.03948		1534.33	0.895812		372.667	0.846995		163.333	0.908435
P42923	848	1.04717		664	1.04725		1926.67	0.964729		698	0.890848		442	0.865795
P42924	212.667	1.09226		126.333	1.12911		450.333	0.997057		230	0.884038		123.333	0.800927
P42953										51.3333	0.934584
P42954							31	1.057	*
P42955							107	0.7359	*
P42956	33.5	2.66758
P42958	56.6667	0.483661		36	0.220858		166	1.11299		93.3333	0.787206
P42962	684.333	0.887832		89.5	0.878347		620.333	1.01996		590.667	0.899023		163.333	0.920824
P42963										22	0.9637	*
P42964										27.6667	0.877178
P42966										24	1.219	*
P42968	21	1.04145	*
P42969	1560.33	1.45177		958.333	1.71409					981.667	0.860113		583	0.657253
P42971				62.5	0.508178		112.667	0.919222		39	0.909763		70	0.8744	*
P42974	611	0.700063		224	0.691143		790.667	0.803739		662.333	0.943536		363.333	0.872237
P42979	30	0.686813	*				35	0.9802	*
P42980	87.6667	1.44563		79	1.31011		76	0.690533		113.667	0.901474		71.5	0.844412
P42982	21	0.843882	*				21	1.124	*	29	0.255	*
P45693	302	0.629013		356.667	0.503383		199	0.9165	*	100.333	0.810425		272.667	0.780719
P45694	3443	0.605319		1691.33	0.732774		5859.67	0.925746		2398	0.908536		1595.67	0.932668
P45706	15	0.988142	*
P45708	51.3333	0.622065					100.667	0.916217		55	1.11898		49.5	0.981877
P45709							70	0.957	*
P45711	31	2.02228					37	0.4006	*
P45740							5018.33	1.11694
P45743	45	1.91218					2788.67	0.769713					26.5	3.60262
P45744	37	1.24162	*				2843.67	0.87407
P45745							9310.33	0.738036
P45858	41	0.351494	*	82	0.413394	*				49	0.9407	*	70	0.734889
P45861							77	0.784987
P45862							157	0.8392	*
P45864	49	1.3541	*	64	1.02491	*				34	0.7575	*
P45865	92	0.948013
P45869	35.3333	0.712817		24	0.649351	*				33	0.9546	*
P45872	292	0.844901		182	0.841418		170.333	0.876386		229.333	0.876958		148.667	0.955217
P45913	191.333	0.910489		49.5	0.81683		1796.33	0.792519		182	0.966083		71.3333	1.03081
P45914							48	0.801793
P45919							117	0.7279	*
P45931	30	9.43396	*							15	0.8521	*
P45941	217	0.761051		175.667	0.800266		383	0.620718		187	0.952477		93	0.8318
P45942							18	0.5955	*
P45943													15	154.7	*
P45944	61.6667	1.60213		37	1.64591					47.5	0.743763		30	0.441	*
P45947	194	0.96943		177.667	0.77002					109	0.824363		163.667	0.774671
P45950										28	1.105	*
P46208	253	0.734265		91.3333	0.640381		1245.67	0.777018		341.333	0.861995		64	0.907575
P46318	58.3333	0.355464								74	0.79161		47.3333	0.819151
P46321													21	0.003402	*
P46323	105.333	0.656022		79.6667	0.643269		370.333	0.847921		69.3333	1.12214		57	1.432	*
P46324							107.667	0.904094
P46325	15	0.604961	*				403	1.01603		42	0.8204	*
P46326	247	1.44425	*	107.5	0.542255		821.333	0.857845
P46327							790.667	0.858955
P46328	85	0.846629		59	0.510425		388	0.9271		36.3333	0.838451		55.5	0.761016
P46333							30	0.2767	*
P46336	415.667	0.472934		216.333	0.422433		920.333	0.731944		468.667	0.93558		267	0.895788
P46338	80	1.51515	*				95	0.07697	*
P46343	487	1.03452		103	1.12528		189.333	0.753341		139.667	0.816024		23	0.934407
P46344	35	0.694927	*	61.5	0.668898		181	0.8956	*	40.5	0.898002		114.333	0.93013
P46347	142	0.769769		132.333	0.928314		80.5	0.951503		167	0.903666		44	0.869919
P46349							66.3333	0.880734
P46353	1455.33	0.660863		1203	0.521562		410.333	0.84807		792.667	0.895271		794.667	0.926758
P46354	624	0.856864		298	0.644289		1060.33	0.943747		388	0.944909		240.333	0.83577
P46898	596.667	1.04292		450	1.02135		904.333	0.982186		463.333	0.83248		276.333	0.857093
P46899	181.333	1.05102		238.333	1.02403		505	0.960652		410.333	0.896373		232.667	0.896869
P46905	334	0.890781		209	1.32571					241.667	0.848423		270.667	0.858625
P46906	2076	0.767883		986	0.903755		1939.67	0.772872		1639.67	0.890236		1071	0.929899
P46912	162	0.102385		103	0.146614		31	0.8963	*	196.333	0.91881		161.333	1.10981
P46913	25	0.19755	*				31	0.5599	*	74.3333	0.967066		109	1.18041
P46914	3023.33	1.17382		1538.67	1.14942					2300.67	0.866916		1459.33	0.71941
P46915	4098.67	1.32714		4330.67	1.1471					3852	0.826116		2893	0.704092
P46916	1531	1.39026		260.333	1.20849					1713.67	0.83619		149.333	0.722405
P46918							268	1.172	*
P46919	603	0.878148		298	0.983199		541.667	0.820263		528.333	0.893566		299	0.858686
P46920	1140.33	0.980056		251.333	1.19525		573	0.926614		548.333	0.977608		272	1.02337
P46921							34	0.990341		28	0.8962	*
P46922	113.667	0.907803		199.667	1.15146		227	0.958601		107.333	0.877845		125.333	1.01507
P49778	59.3333	0.966492		183	0.975829		123.333	1.14792		48.6667	0.858552		81.3333	0.949322
P49784	226.333	0.760879		53	0.891429					250	0.913444		32	0.855097
P49786	230.333	0.771553		99.3333	0.746743		947.333	0.911807		105.333	0.913302		40	0.881006
P49787	598.333	0.900404		220.667	0.766721		1813	0.868371		382	0.955591		178.667	0.923335
P49814	676.333	1.27232		178.333	1.20692		4143	0.943996		329.667	0.938541		229.667	0.729087
P49851	59	1.22294	*
P49852	308.667	1.13637		303.333	1.14606					249	0.789767		248.667	0.786234
P49853	36	0.498256	*							126	0.9555	*
P49938							93	1.442	*
P49939	40	0.575364								28	0.9923	*	32	0.9085	*
P49941	42.3333	0.527387		43	0.539957	*				21	0.9493	*
P50620							555.333	0.895072
P50621							500	1.068	*
P50727	153.667	1.55171		106	0.770849					110.333	0.981228		84.6667	1.66012
P50734	65	11.3302	*
P50735							760.333	0.89266
P50736	297.667	0.798402		75	0.618686		332.5	0.967291		107	1.00002		63	1.0204
P50739	1003.67	0.662283		360.333	0.742271					566	0.825354		371.667	0.929324
P50742	122	0.875594
P50743	200.667	0.755756		126.333	0.807661		78	0.763023		226.667	0.883818		133.667	0.916337
P50829	47	1.24931					245	0.898959
P50831	47	0.956938	*				57.5	0.904721					18	73.22	*
P50833	34	1.02607					41	0.8883	*	64	0.7886	*
P50836	102	4.67596		137.667	2.47693					81	0.911207		109	0.5826	*
P50840	412	1.10332		146.667	1.29219					146.667	0.860137		146.5	0.903964
P50842							91	1.056	*
P50843	69.3333	0.620659		157	0.476777		253	0.699656		108.333	1.00464		131.667	0.707164
P50846							60	1.279	*
P50848	429	0.783731		167	0.646311		301.667	0.847698		218.667	0.804153		152.667	0.822103
P50849	2416	0.782494		1047.33	0.920676		1525	0.897415		1416	0.892796		1017.33	0.821248
P50850	60.6667	1.22653								62	0.92	*
P50863							1282	0.908811
P50864	32.5	0.914402		47	0.762777	*				38.3333	0.819672		34	1.34	*
P50865	36	0.802568	*	238.333	0.529031					253	0.773438		171.5	0.710376
P50866	774.667	1.05301		494.333	1.04617		1003.33	0.876599		524	0.890564		481	0.889025
P51777	1257	1.03323		854.333	1.11453		2418.33	0.921567		1223.67	0.883955		531	0.890201
P51785	708.333	0.44821					3984.67	1.05568		227	1.02876		149.667	1.30581
P51831	719	0.755978		453.333	0.719447		1465	0.898873		458.333	0.978034		386.333	1.03085
P51833	123.5	0.754105		117	0.745156	*	182.667	0.814372		113.667	0.871079		47.5	0.949692
P51835	120.667	0.742525		132.333	0.836879		159.667	0.844006		153.333	0.951005		248.333	0.883303
P52035	73.6667	0.64522		52	0.601144		29.3333	0.630519		117.667	0.895117		48.6667	1.03271
P52998				116	0.668003	*	91.5	1.01142		41.6667	0.976736		169.5	0.919946
P53001	1199.67	0.864269		635.333	1.12492		3458	0.864563		477.667	0.973958		657	1.71578
P53554							488.333	1.03649
P53555	115.333	0.639347		34	2.88684	*	1062.67	0.950309		27	1.51784		55	2.667	*
P53556							301.5	1.09501
P53557							1499.67	0.952914
P53558							263	1.0545
P53559							278	1.00417
P53560	147.333	1.55928					54	1.1746		78.6667	0.943997
P54154	606	0.777714		290.667	0.671925		147	0.817815		451	0.948064		203	0.807166
P54155	148	0.770497		191.333	0.894679		176.667	0.78932		210	0.783479		262	0.787959
P54157	109	0.507748		23	0.558347	*				118	0.972405		70	1.09854
P54159							30.5	0.897437
P54161							105	1.206	*
P54164	67	0.782473	*	120	0.838926	*				50.3333	0.976554		96.5	1.101
P54167	63.6667	0.563174					123	0.834883		77.5	0.887365
P54169	252	0.733317		148	0.900506		597	0.930377		101.667	0.891229		72.3333	0.933134
P54170	62.5	1.09873		41.3333	1.06315		428.667	0.870267		120.333	0.936234		82	0.810527
P54173							371.333	0.698498
P54178				42	0.283575		57.5	0.695432
P54179	67	0.537432								42.3333	0.93512
P54304							47	0.7361	*
P54334				33	0.95511	*
P54374				50.5	0.624573		297.333	0.923885		100.667	0.871476
P54375	4142.67	0.858776		1246	0.802816		6163.33	0.748446		3505.67	0.883745		918	0.888597
P54376							90.6667	0.811675		65	0.6369	*	27	0.6181	*
P54377	67	0.574442		69.3333	0.261339		206	0.740193		111	0.886162		57.3333	0.71591
P54378	164.333	0.559395		87	0.310961		535.667	0.74452		140.5	0.811935		62.5	0.65721
P54379	1477.67	0.68914		217	0.954702					1328	0.893653		415.333	0.89841
P54380	212	0.812321		111.5	0.961446		148	0.791854		137.333	0.747667		66	0.823128
P54381	1063	0.797325		386	0.838385		1156.33	0.981294		357.667	0.926566		210.667	0.909084
P54382	844.333	0.802863		206.333	0.956121		1433.33	0.868122		380.333	0.923753		255	1.25014
P54383							92	0.9726	*
P54389							112	0.877372					43	0.9133	*
P54390							74.5	0.58865
P54391	58	0.513703		40	0.434028	*	35	0.8564	*	61	1.66	*
P54394	33	0.568828	*
P54395	127.333	0.918895		37.5	0.970343		347	1.022	*	92.3333	0.963804		36.5	0.97052
P54417				40	0.865801	*
P54419	1159	0.947267		824.667	0.913829		1936.33	1.02448		646.333	0.912316		709.333	1.06032
P54420							1099	1.0178
P54421							197.667	1.22215
P54423							978.667	0.703939		97.6667	1.20634
P54425							42	0.8575	*
P54426	67	0.788022	*	29	1.00725	*				48	0.975921		52.6667	0.949324
P54430	2109	0.793265		473.667	0.931738					1445.33	0.917095		533	0.75409
P54431										24	0.8496	*
P54439	46.3333	0.428906					149.667	0.726567
P54447							35	1.043	*
P54448	344	0.775143		80.3333	0.987922					196.333	0.83132		108	0.800132
P54452	69.6667	0.844036		33.5	1.09072
P54453	280	0.905541		149	0.957291		74.6667	0.922615		217.667	0.893835		136.5	0.86345
P54454	164	0.911831		77.6667	0.882447		44	1.00803		30.5	0.83063		212	0.520822
P54457	106	0.840406		77	0.78064	*				151.333	0.934611		76	0.7548	*
P54458	102	0.73692	*							85	0.8756	*
P54460	36	1.2577	*	83.6667	1.01578		138	0.96464		48	0.9824	*	51.3333	0.947826
P54462							80.5	1.2144
P54464	254	0.802763		300.667	0.801464		335.667	1.11108		335	0.956278		267.333	0.934121
P54465							175	1.03614		54.3333	1.03933		22	0.8408	*
P54466	1802.33	0.53645		1102.33	0.436264		3652	0.946891		1836.67	0.918763		1310.33	0.788348
P54468	66	0.914913	*	71.3333	0.854304					111.333	0.849715		62	0.655339
P54469	99.3333	0.863392		147.667	0.712159					146.667	0.856493		248.667	0.892547
P54470							144.667	0.76061		75.3333	1.01871		73	0.919091
P54471							200	0.8734	*
P54472	76.3333	1.05427		98.6667	0.926568		94	0.707306		84.3333	0.859459		74.3333	0.60135
P54473							194	0.748159					29	1.614	*
P54474	111.333	1.31952		60	0.873716					73.6667	0.973949		117	0.920583
P54475	586	0.884727		488.667	0.82116		293.667	0.871513		304.333	0.836608		335	0.88003
P54476	143.333	1.18603		130.5	1.20892		134.333	1.11831		60	0.9288	*
P54477	50.6667	1.82485		146.667	2.03716					83.6667	0.878288		103.667	0.819672
P54479	96	0.798378		20	0.436681	*				115	0.7488	*
P54481	1453	0.750581		2006.33	0.922174					1879.33	0.871096		1146.33	0.923591
P54482	55	0.829187	*				148.5	0.829362
P54484	112	3.48432	*				376.333	0.879481
P54487	75.5	0.587586								54	0.9259	*	31	0.923219
P54488													14	107.2	*
P54492	110.333	0.813122		243.5	1.05209					77.6667	1.14255		160.5	0.738925
P54495	47.5	0.569264					46	0.988884		185	0.9945	*	61	1.069	*
P54499	28	1.29955	*				27	0.09932	*
P54501	300.333	0.799083		160	0.761437		354	0.724679		259	0.826379		221	1.12291
P54506							138	0.3601	*
P54507				97	0.154464	*	541.667	0.200185		81	5.55024
P54510	54	0.588582	*	44	0.818455		75	0.837569		62	0.951493		91.5	1.1204
P54511	43.5	0.71174		34	0.954198	*	255.667	1.06747		40.3333	1.09748		44	1.3878
P54512	95	0.866973					211	1.219	*	114.667	1.01098		86.5	1.11442
P54513	265.667	0.821575								122.5	0.697338		19	1.377	*
P54516	39	0.744363		55	0.941108					22	0.9729	*
P54517				51	0.601685	*
P54518	470	0.713311		132	0.630857		929.667	0.726619		330	0.929821		130.667	0.953065
P54519	142.333	0.866653		96.3333	0.87779		154.667	0.829337		124.667	0.865478		76	1.01615
P54520	32	0.862813	*				121	0.5831	*				105	1.117	*
P54521							25	1.153	*
P54522							41.3333	1.25088
P54523	125.5	0.701264					158.333	1.17556					29	0.9265	*
P54524	500	0.888021		252	1.31921		43	0.624344		351	0.849373		315	0.994392
P54527							31	0.7906	*
P54530				88	0.18622	*	125	0.344942		114	0.811506
P54531	461	0.502276		347	0.373637		276.667	0.472494		734.667	0.800799		505	0.520585
P54532	81	0.569134		37	0.463177	*	77	0.565237		228	0.773302		104	0.482439
P54533				115.667	0.428345		95	0.4785	*	419.333	0.822696		106.667	0.605785
P54534	104.667	1.41383		231.667	0.845975		573	0.799309		235.667	1.01215		131	1.491
P54535	743.667	0.442153		205.333	0.241888		1646	0.927442		689	0.890902		401	0.399214
P54536	73.5	0.504996		107	0.316278		298.333	0.923733		243	0.794803		153	0.53764
P54537	69	0.50152		24	0.349459		139.333	0.986984		78.6667	0.804118		78.3333	0.572081
P54542	1053	0.742252		312.333	1.42845		574.333	0.492736		731.667	0.889359		289.667	0.684231
P54547	787.667	0.762119		357	1.01825		769	0.821302		476.667	0.91045		345.333	1.07049
P54548							157	1.067	*
P54549							29	0.7915	*	31	0.07458	*
P54550	355.667	1.21596		148.667	1.05279		136	0.747882		272.667	0.843588		162.333	0.678537
P54554	30	0.458195		24	1.68237	*							40	0.8644	*
P54555							65	4.874	*
P54562							48	0.9829	*
P54563	91.5	1.08939		34	1.03338	*	123.333	0.975734
P54565				33	1.45624	*
P54569	46	0.347464	*	75	0.486065		118.667	0.632418		104.333	0.871586
P54570	49	1.23952					111	0.727751
P54572				61	0.66357	*	107	0.808389		32	0.8225	*	98	0.6774	*
P54573				24	3.01659	*
P54574	96	0.520291	*	49	0.652742	*	214	1.00785		39	0.981201
P54575				25	0.855432	*				20	0.9051	*
P54576							1358.67	1.11077
P54585	79	0.886596		95	0.822368	*				66	0.974946		45	0.6559	*
P54586	1252.67	1.16187		1087	1.15298		28	0.2296	*	1440	0.826611		718.333	0.677265
P54587	152	1.17302								118	0.900264		22	0.7398	*
P54592							82	1.05471
P54593							51	0.8945	*
P54597	1831.33	1.01229		321	1.06502					343.667	0.880929		348.667	0.998992
P54598	5160.67	0.582509		3634.33	0.634765					3848	0.924097		3411	0.983263
P54601	9847.67	1.30933		11503	1.29361					5669	0.8911		4623.67	0.898595
P54602										29	0.02984	*	16	585.595
P54604	39.6667	0.757235
P54606	8764	0.600627		1099.33	0.765514					6895.67	0.851966		962	0.975565
P54607	102.667	0.904757								30.5	0.871811		26	0.9076	*
P54608	192.667	1.09519		58	0.920866					93.6667	0.889582		49	0.916265
P54616							1793	0.86788		203.5	1.05168
P54617				116.5	1.00867		1161	0.992663		63	0.867667		23	0.5475	*
P54716	102	1.15315		61	0.512306					39	2.26569		70	2.638	*
P54717													54	0.8249	*
P54718	16	2.97619	*
P54721	147.667	0.722323		27	1.1288	*				95.5	0.935387		62	0.914628
P54941	65.3333	0.282972					702.333	0.745104		23	1.431	*	33.6667	1.79982
P54943	585	2.8123		3904.67	2.43735					259.333	0.896826		1206	0.54491
P54944	778.667	1.00718		825	1.06509					695.333	1.02414		1099.67	0.928337
P54947	140	1.05257		123	1.1489	*	322	1.02696					55	0.9288	*
P54950							51.6667	0.87578
P54952							189	0.8761	*
P54955							198.667	0.721311
P54983							196.667	1.12051
P55179	1061.67	0.554635		330	0.53961		1087	0.760878		461.667	0.948046		332	0.887478
P55180	147.333	0.499802		59	0.385743		512.333	0.812526		184.667	0.962632		132.333	0.777149
P55339	200.667	0.557602		173	0.610501	*	227	0.9266	*	104.667	0.930509
P55340	126.5	0.613562								67.5	0.803847
P55342	67	0.804674		67.6667	0.843049		231.667	0.881537		86	0.780538		57	0.893459
P55872	203.333	0.873756		372.333	0.803509		339.667	1.21025		278.667	0.922387		253.667	0.853912
P55873	781.667	1.14829		427.667	1.0007		1548.67	0.972293		567.667	0.86561		313.333	0.928249
P55874	32	1.00742		76.3333	1.01377		129	1.254	*	27	0.9089	*	38.5	0.832469
P55910							34	0.058242
P56849				50	1.10485	*	77	1.634	*				82	1.006	*
P68729							205.667	1.04875
P70945	309.667	0.506754		110.667	0.63936					162.333	0.868951		129.667	1.04752
P70947	64.3333	1.06512		58	0.94585		156	0.790877		66	0.883848		116	0.8113	*
P70948				73	0.886525	*	49.5	0.678413		46.6667	0.840136
P70949	17	9.07441	*	67.5	0.922299					37	0.91506		60.3333	0.669414
P70960													18	0.003142	*
P70962							389.333	0.828942
P70965	29	0.818331	*				608.333	1.09134
P70973	42	1.00251	*	26	0.44484	*	14	6.038	*
P70974	880	1.17354		3493.67	1.12625		1237.67	0.613591		1153.67	0.854655		1773	0.861814
P70994	26	1.06952	*				82.5	0.913648
P70995	37	0.471865
P70996	107	0.862813	*				20	0.6824	*
P70998	432	1.14904		153	1.11579		321.667	0.947953		245	0.885588		167	1.02325
P70999	447	1.36028		258	1.0724		125.333	1.10385		178	0.848997		259.333	0.89721
P71002							325.667	0.83865
P71003	72	0.698249
P71004	17	1.58957	*
P71007							32	0.02774	*
P71008													14	338.9	*
P71009	38.5	0.0658235					79	0.133111		29	1.852	*	15	8.223	*
P71011							632.667	0.039901
P71012	483.667	0.528956		389.333	0.596583		56.5	0.879334		609	0.900395		453.333	0.940764
P71013	20	1.13456	*	62	0.536769	*				46	0.6553	*	65	1.03	*
P71015							161	0.7092	*
P71016							78	2.281	*	87	1.308	*
P71017							24	0.8727	*				31	0.3338	*
P71018	371	0.556945		129	0.747823		701.667	0.854975		334.333	1.00725		195.333	1.14683
P71019	548	0.903262		107	0.673585		1752.67	0.928524		290.667	0.999527		79	1.1557
P71021	25.5	0.983577					642.667	0.859724		47	0.9657	*
P71031	100.5	0.702892		180	0.932858					222	0.789796		124	0.983507
P71032	56.3333	0.889762		24.5	1.08803					54.3333	0.804775		41.5	0.966798
P71037							87.5	0.968562		42	0.871	*
P71042							49	0.813142
P71043							146	0.9177	*
P71044	39	0.760456	*							83	0.9816	*	36	1.714	*
P71055							32	0.5311	*
P71066				40.5	1.21983		84	0.883635		49	0.7227	*
P71067							51.5	1.16789		37.5	0.750817
P71070							111	0.2302					43	0.8495	*
P71079	158	0.985235		135.667	0.931508		335.333	0.92322		188.5	0.93107		49.3333	0.797614
P71084	154	0.842212		102	0.818111		299	0.833366		58	0.9407	*	166.5	0.993495
P71086	184	0.703993								43	0.8663	*
P71088	789.333	1.23803		271.333	0.592448		2658	0.937818		621.333	0.917393		161.333	0.645743
P75030							23	0.5973	*
P77837							51	0.753628
P80238	789	0.884581		193.667	1.04666					336	0.86559		171.333	0.925416
P80239	2193	0.750617		1886.67	0.699379		3391.33	0.732304		1334	0.870236		1371.33	0.87472
P80240	1218.67	1.02298		642.667	0.8924		966.667	0.824848		675.333	0.931465		505.333	0.789889
P80242	576	0.770621		202.333	0.755164		81.3333	0.115147		450.333	0.908642		231	1.09988
P80244	1013.33	1.24984		521.333	1.14716		1663	0.842808		561.333	0.922757		482	0.945674
P80643	164.333	0.799143		87	1.00145		136.333	0.997592		122.667	0.904698		92	1.04052
P80698	3604	1.10133		2035.67	1.03398		6020.67	0.95654		2615	0.88256		1628.67	0.787693
P80700	4243.67	0.892908		2142.67	0.92724		6205	0.939878		2203.33	0.845761		1578.67	0.945296
P80858							1134.67	0.869172
P80859	2931.33	0.616523		2934.33	0.936877		8004	0.73979		2564.67	1.01232		2653.33	1.23706
P80860	3394.67	0.820387		740.667	0.784979		4602.33	0.893275		2241.33	0.896155		747.667	0.994699
P80861	52	3.5791	*				2085.33	0.811412
P80862	81	0.420214		89.3333	1.00777		612.333	0.818975		26	0.669414		56.3333	1.71463
P80864	853.333	0.836943		582	0.759126		2179	0.716955		1271.33	0.869862		489.333	0.923979
P80865	54	1.02956					1528.33	0.996965
P80866	1606.67	1.28369		554.667	1.26336		2221.67	0.992971		834.667	0.83787		426	0.813758
P80868	6240.67	0.823731		2686	0.912967		9902	0.951533		3668	0.854549		1966	0.925377
P80870	447	1.86828		160.667	1.89518		965.667	1.03737		139.667	0.868908		110.667	0.837935
P80871	467.667	0.564824		70.5	0.526401		819.667	0.773358		235.667	0.951563		82.3333	0.904363
P80874	132	0.652316	*				115	0.2305	*	27	1.038	*
P80875	137	0.660953		81.6667	0.367991		1789.67	0.783185		79.5	0.938706		46	0.480051
P80877	55	3.70096	*				9053.67	0.897109					89	1.051	*
P80879	2445	0.759862		235.333	1.0333		1375.67	0.398346		607.333	0.779709		275	1.12227
P80880	405.667	0.871331		177.333	0.942115		202.667	1.03247		470	0.760444		188	0.915382
P80885	2118.33	0.795058		1324	0.847081		1819.33	0.950039		1555	0.929554		1200	0.955334
P80886	133.667	1.09227		177	0.722719		3546.67	1.06815		205.333	0.836981		105.333	0.862204
P81100							845.333	0.773779
P81101	215.333	0.830256		232.667	0.950069		422	0.949167		325.667	0.869265		331	0.894207
P81102	170	0.888508		73.5	0.600856		564.667	0.857032		141	0.776624		48.3333	0.821336
P94352	67	0.911577	*				38.5	0.987124
P94356	62.6667	1.57544		53.3333	2.18841		1415.67	1.04385		39	0.975083		109.333	1.76739
P94358	240	0.807419		51	1.0176					120.333	0.922438		44	1.09067
P94365							33	0.01472	*
P94366	25	0.130107	*
P94367	102	0.23753	*										44	2.382	*
P94368	19	1.04646	*
P94377	2738.67	0.844949		1849	1.5731					1511	0.86688		1194.67	1.04326
P94388							82.5	0.75483
P94391	558	1.27018		880.333	0.34375		151.667	1.06949		1507.67	0.837632		589.333	0.2271
P94392							60	1.336	*	40	0.540652		33	0.213503
P94393							51	0.945	*
P94398							324	0.073517
P94400	221.667	0.109991					3164	0.100157					17	298.5	*
P94414													18	97.73	*
P94415							67	0.7691	*
P94417							297	1.3787
P94420							284	0.9604	*
P94421	183.333	0.47688		54	0.640261		1642.67	0.88523		164	0.8076	*	81.5	0.899956
P94424	570.333	1.19991		451	1.22185		46	1.045	*	415.333	0.844914		235	0.721166
P94425	545.667	1.19051		542.667	1.3298		134.667	1.02798		402.333	0.904062		481.667	0.827738
P94426							17	0.5727	*
P94428	116	0.606538		83.5	0.416568		134.333	0.758371		79.3333	0.890701		80.3333	0.857488
P94431	49.5	0.165317					235.333	0.195672		94	0.9651	*	26	1.696	*
P94441							14	0.7741	*	21.5	0.944631		19	0.7776	*
P94446	1748.67	0.924792		2480	1.09326					2111	0.936604		1895.33	0.900138
P94459							468.5	0.741614
P94462	107	1.06451	*	41	1.42328	*				30	0.812293		58	1.14	*
P94463	81.6667	0.922821		154	0.965258		145	0.829963		116	0.965109		75.5	1.03525
P94464	91	1.03426		57.5	1.1534		123	1.062	*				16	0.9931	*
P94474							84	1.12	*
P94478	149	0.633099								44	0.977833		88	0.8883	*
P94479	44	0.898473	*
P94494	421.333	1.44266		190	1.76992					249	0.884842		248.333	0.862411
P94496				71	1.38031					57.3333	0.95195
P94498	26	0.882613	*				514	0.936122
P94504							79.5	0.896282
P94507	89.5	0.653809		76	0.815661	*				97.3333	1.03556		72.3333	0.988711
P94512	245.667	0.795551					1089.67	0.808708		24	1.16137
P94517							104	1.249	*
P94521	1052.33	1.12811		1114.33	1.23152		719.333	0.817303		668.333	0.937941		867	0.759361
P94528													28	3e-06	*
P94537	3903.33	0.734425		2201.67	0.829471					3340.33	0.956931		1497	0.880475
P94538	80	0.859845	*
P94541	26.5	0.705007								27	1.028	*	27.5	48.5365
P94544	61	0.672948	*	28	0.648508	*	157	0.9775	*
P94545	69.3333	0.723116								87.5	0.862109
P94547	67	28.6533	*							32	0.8888	*
P94548							127	0.888773					52	0.6426	*
P94549	141.333	0.34433		94.3333	0.416639					194	0.873751		142.667	0.61892
P94550							177.333	0.884749					21	0.6322	*
P94551	107	0.346619								130.333	0.849148
P94556													14	0.3921	*
P94558	312.333	0.702179		147	0.733221		121.667	0.865637		199.667	0.899658		141.667	0.932755
P94559	59.3333	0.691287		76	0.709723	*	65.6667	0.767612		63.6667	0.939214		27	0.831083
P94565							2916.67	0.961419
P94568							382.333	0.837211
P94569	26.5	0.65922					55	0.7088	*
P94573	135.667	0.668745		60.3333	0.71786					65.6667	0.844182		75.6667	0.634701
P94584	55.5	0.813219					23	0.9504	*
P94585										35	0.9257	*
P94588							117	0.9485	*
P94589							28	0.1401	*
P94592	19	0.77101	*				179	1.11449
P96499							105	0.898009
P96501							50	2.314	*
P96575	61.3333	1.20516		37	1.2734	*				49.5	1.00949		57	0.6819	*
P96579	116.333	0.293633		38	0.281648		94.5	0.579072		34.3333	0.842944		56	0.7385	*
P96605	78	0.679012		97	1.07092		101.333	1.08425		61.5	0.825038
P96606	36	0.0564334	*
P96608	107	0.532765	*				53	0.01744	*	72	1.103	*
P96611	359.667	0.704292		147	0.79101		198.667	0.775453		209.333	0.917547		74.5	0.589257
P96612	151.333	0.859618		121.333	0.919104		305	0.688619		155.333	0.817509		108	0.854112
P96613	526.667	0.759664		130	1.10681		798	0.817613		137.667	1.02716		267	1.04	*
P96614	1898.67	0.82814		2083.67	0.881112		1030.67	0.928806		1701	0.868576		1898.33	0.871423
P96615							192	0.858	*	26	0.7688	*	16	0.8025	*
P96616	98.5	0.644553					167.5	0.839391		138	0.7901	*	39	0.3315	*
P96619	2354.33	0.41881		1122.33	0.644946					1673	0.858079		1185.67	1.07276
P96622				66	1.14758	*	75.6667	1.05452		64	0.937034		56	0.6683	*
P96642										23	97.8	*	22.5	15.5441
P96646	14	0.677048	*
P96652										21	0.8485	*
P96667							122	0.842778
P96670	138	0.647249	*							44	0.769891
P96672	58	0.400641	*				62	0.8569	*	60	1.09902
P96688							22	0.6836	*
P96692							47	0.8902	*
P96693							156	0.6253	*	36	0.8924	*
P96696										22	0.9034	*
P96698	120.667	1.629		44	0.860184					75.6667	0.710102		56	0.7706	*
P96700	31	0.989161		67	0.794281	*
P96704							43	1.374	*
P96707	42	8.55432	*				214	1.03228		44	0.989559		56	0.7235	*
P96708										28	0.8527	*
P96721							167	0.417856
P96723	117	0.869011					222	0.7967	*	113	0.9082	*
P96728	193.333	1.29838		361	1.51747					267.333	0.84487		206.333	0.538031
P96740							38	1.235	*
P96741	286.667	0.863155		68	0.967014		234.333	0.888828		139.667	1.01443		49.5	1.08407
P97028							78	0.389	*
P97247	19	468.165	*				21	0.000498	*				62	0.9709	*
Q01464	224.333	1.17822		122.667	0.94831		282	0.887347		173	0.771258		53.3333	0.609394
Q01465	509.333	0.896477		101	0.960584		769	0.971554		189.333	0.899885		155	0.834825
Q01620	59	0.824402	*	54.5	0.903351		88	0.902182
Q01625	45.5	0.752786					103	0.9899	*	45	0.797333		28	1.44	*
Q02112							40.6667	1.21287
Q02113							468.667	1.04543
Q02114							978.667	1.04107
Q02115	42	2.42777	*				122	0.777956					21.5	0.423789
Q02169							111	0.786488
Q02886	31	0.692521	*							47.5	0.993505
Q03222	105	1.01111		156.667	0.827739		125	0.953245		292.667	0.831666		123	0.7912	*
Q03223	191.333	1.66994		86	1.1937		145.333	4.16661		155.667	0.850007		55.5	0.903198
Q03224							241	0.711312
Q03522	66.6667	0.838004		110.5	1.01785		205	1.06	*	23	1.0507
Q03523							493.667	0.917081		100	0.938645		101	1.00651
Q03524	72	0.408319								50.3333	1.04005		56	1.343	*
Q04747	154	30.0571	*							27	0.8284	*	35	0.020808
Q04795	200	0.858369	*	98	0.892875		449.667	0.907313
Q04796	517	0.918542		362	0.857223		1489	0.911002		385.667	0.933506		241	0.919299
Q04797	629	0.622476		85	0.845808		3242.67	0.856196		413.333	1.05176		115.667	1.25698
Q04805	1375.33	0.968812		371.333	0.881464		109	0.984729		848	0.913201		228.333	0.808664
Q04809	86.6667	1.1226
Q04810	299.333	0.979206								64	1.09733		32	0.953577
Q04811				29	13.2661	*
Q05470							99.5	0.63999
Q05852	450	0.991584		268.667	0.800908		1058.33	0.775602		378.333	0.874333		430.667	0.901828
Q05865							116	0.8049	*
Q05873	754.667	0.911334		579	1.03372		1325.67	0.961929		543	0.923672		578	0.932121
Q06320	127.333	0.693249		68.3333	0.550006					57	0.901821		114.667	1.93301
Q06750	32	0.888889	*				22	0.6921	*
Q06752	722	0.826119		137.667	0.876018		598	0.714093		272.667	0.91791		154	0.893949
Q06753	165.667	0.719596		55.5	0.865426					138.667	0.858535		47	0.920338
Q06754							127.333	0.602464		23	1.087	*
Q06755							16	3.088	*
Q06756	125	0.88432		21	0.997009	*	60	0.7911	*
Q06795	441.667	0.700551		219	0.867211		360.667	0.896293		218.333	0.905051		349	1.06233
Q06796	763	0.957422		276.667	0.955211		965	0.969481		250.333	0.849261		374	0.868204
Q06797	1060	0.995086		501	0.957367		966.667	0.982092		592.333	0.854613		468	0.916878
Q07428	73	0.57302		43.3333	0.513854		122	0.7467	*	108	0.997408		99.5	0.82064
Q07833	28	0.094162	*	35	0.419111	*	2161.67	0.70778		54.5	0.428363		35.5	0.25631
Q07836	113	1.85207		100	0.746188		723.333	0.79681		80	0.843411		19	0.647	*
Q07868							45	0.9411	*
Q07876	256.667	0.759832		274.333	0.871248		38	0.876612		252.667	0.882099		223.667	1.03387
Q08310	69.5	0.395677		31	0.385505	*				52.5	0.899335		55.3333	1.41261
Q08311	3140.67	0.491115		1414	0.920678					2272.67	1.16744		2989	1.16914
Q08312	4405.33	0.599961		1048.67	0.99855					3101.33	1.05706		1502.67	1.1721
Q08313	3331.33	0.461517		2441.67	0.846504					3649	1.04705		2539	1.13004
Q08352	15	0.70028	*				247.667	0.253326					39	5.486	*
Q08429				41	0.380373	*	98.3333	0.845383					34	1.006	*
Q08432	75.3333	0.932764					59	0.9276	*
Q08787							15012	0.693197
Q08788							4911.33	0.682564
Q08792													22	0.3131	*
Q45060	7040.67	0.868265		1635	0.953295					6224.33	0.904415		1042	0.897894
Q45061	46.3333	1.09043
Q45062	73.5	0.908745
Q45063	285	0.958886		94	1.05679		271.333	0.842937		150	0.8989	*	42.5	0.873647
Q45064							70	0.5112	*
Q45065	646	0.474966		212	0.435213		147	1.14551		546.333	0.802689		283.333	0.977597
Q45066	83.6667	0.992876					85	0.9336	*	59.5	0.786742		54.5	0.337188
Q45068							130.5	0.935782
Q45460							620.5	1.19137					15	0.06558	*
Q45462							130.5	1.1502
Q45477	934	0.802132		268.667	1.01253		1457.67	0.917949		529	0.872667		300.333	0.932296
Q45478	30	0.948959		29.3333	0.869871		32	0.9692	*	46.6667	0.81463		31	0.8061	*
Q45479	152.5	0.53678
Q45480	156.333	1.13427		39	1.24704	*	263.333	0.895064		86	0.814175		133	0.8296	*
Q45493	2385.67	0.693807		2538	0.81606		1781	0.855746		1674	0.874619		1818.33	0.921893
Q45494	109.667	0.753947		87	0.84674	*	327.333	1.04378		72	0.8697	*	124.5	0.857381
Q45495	214.667	0.805508		127	0.724601		95.3333	0.807956		165	0.889387		172	0.866833
Q45497	144.333	0.767807		43.5	0.933454					121	0.901	*
Q45498	211.333	0.834149		158.5	0.823746		294.667	0.761321		434.5	0.867809		151.5	0.948396
Q45499	103.667	0.639491		115	0.671592	*	195.5	0.758552		162.333	0.893761		98.5	1.09593
Q45535	736.667	1.07164		295.667	0.994206					460.333	0.812976		224	0.903549
Q45536	5223	1.45454		806.333	2.47329					985.667	1.03491		266.333	1.30307
Q45537	1079.67	1.54507		824.667	2.45947					283	0.973599		469.667	1.27862
Q45538	2738.67	1.49835		1191	2.4883					811	0.999485		562.333	1.27297
Q45549	43.5	0.570773		62.5	0.613875		27	0.7654	*	37.3333	0.871928		52.5	1.09483
Q45589				56	0.856021					49	0.8681	*
Q45592							188	0.9125	*
Q45593	116.667	1.74674		51.5	3.08299		778.667	0.906938
Q45595							290	0.82065					29	0.4189	*
Q45596										30	1.30001
Q45597							74	0.8979
Q45598							377.667	0.879512
Q45600							709.333	0.944689
Q45604										48	0.7038	*
Q59192	21.5	0.81704
Q794W0				33	0.0232992	*
Q795M6	30	0.534474	*				146.667	0.789439
Q795R8													72	0.9429	*
Q795U4	1368.67	0.82305		800.333	0.737486		393.333	0.714309		1375.67	0.86854		583	0.883108
Q796C3	549	1.00572		187.333	0.837104					198	0.897254		183.667	0.795978
Q796K8							21	0.9553	*
Q796Q1	53	0.585148		51	0.770416	*				40	1.208	*	64	0.887976
Q796Y5	718.667	0.985867		243	1.04689					503	0.839231		168	0.877412
Q796Y8	358.333	0.75576		426.667	0.632869		247	0.789049		354.333	0.871536		323.667	0.837608
Q796Z1							32	0.9118	*	33	1.004	*
Q797B3							61	0.995911
Q797E6										59	0.8914	*
Q797S1										74	1.077
Q7BVT7	128.5	0.577761		96.6667	0.563548		137.333	0.811819		44	0.89964		18	1.193	*
Q7WY58	1137.67	0.881387		543.667	1.02562					1858	0.864548		525.333	0.837268
Q7WY59	87	0.457457	*	132.333	1.1114					27	0.9198	*	142.5	1.24945
Q7WY61	81.3333	0.783141					48	0.816192		34.6667	0.884336		42	1.001	*
Q7WY65	95.6667	0.720451		122.333	1.05651					145.333	0.819059		89.6667	0.947113
Q7WY66	54	0.594884	*	135	0.750117					68	0.8983	*	60.3333	0.857467
Q7WY67				139.667	3.62269								168	0.4454	*
Q7WY68	732	1.11292		431	1.39326					1023	0.825512		382.667	0.770732
Q7WY69	98.5	0.76719		101	0.833515					94.3333	1.11838		63	1.06207
Q7WY72	49.3333	0.803849					82.3333	0.763656		63	0.958936
Q7WY75	73.3333	0.755278		103	0.99859					130.333	0.838202		84.6667	1.01927
Q7WY77	37	0.724638	*				35	1.219	*	27	0.9614	*
Q99171	687.667	1.00319		846.333	1.14164					791.333	0.85235		639	0.9554
Q9JMQ1							97	0.7679	*
Q9JMQ2							213	0.893196		90.6667	0.846886
Q9KWU4	2268.33	0.580864		1053.67	0.554103		7861.33	0.988912		2281.33	0.921528		1374	0.539348
Q9KWZ1							832.667	1.03025
Q9R9I1							187	0.8862	*
A0A0A1HAY4	619.333	1.35413		368.667	1.13605					334	0.9176	*	388	1.06324
A3F318	45.5	0.88892					142	0.9884	*
A3F349	230	0.746167		134	0.596513		316.333	0.877376		105	0.926247		332	0.5993	*
A3F364	210	0.962335		311.333	0.968008		918.333	0.880989		263	0.847981		360	0.97309
A3F3A1	227.333	0.132336		108.667	0.123918		139	0.612883		397.333	0.981694		226.333	1.25959
A3F3G2							60.3333	0.921812
A3F3G3	40	0.954685		60	2.99639		488	0.925921
A3F3G4							316	1.05426
A3F3G5							671.667	1.05001
A3F3G6							101	1.012	*
A3F3G7							186.5	1.38044
A3F3G8							86.6667	0.954517
A3F3G9							472.333	1.03586
A3F3H0	86	0.619198					479.667	0.906769					19	1.759	*
A3F3H1	212.667	0.53939		98	1.33887	*	615.667	0.807927		96.5	1.08332		54.3333	2.05944
A3F3H2	250.333	0.646019		101	1.51492	*	924	0.916338		105	1.22904		68.5	2.92154
A3F3H3							58	0.7768	*
A3F3V8							174	1.079	*	125	0.9654	*
A5HNX5							83	0.591076
A8HU21							176.5	1.04666
A8HU42							131	1.075	*
G0YY35										98	0.83	*	55	0.9219	*
G5D7Q5	49.6667	0.264909					37	0.5463	*	31	0.8229	*	22	1.121	*
I3QBT7				20	1.43534	*				79	0.9305	*	70	1.006	*
L8E9J0	468.333	0.659679		672	0.998816					689.667	0.788322		822	0.741248
O30476	65.3333	0.808202								150	0.946071
P71078							575	0.4961	*
Q45579	44	11.2752	*
Q45675							57350.3	0.652015
Q79B38				199	1.82415	*
Q7BV94										34	0.9635	*
Q9R9D9	21	1.15781	*
